# Supplementary material for: Outer Membrane Vesicles of Actinobacillus pleuropneumoniae Exert Immunomodulatory Effects on Porcine Alveolar Macrophages
Source: Microbiol Spectr. 2022 Aug 30;10(5):e01819-22. doi: 10.1128/spectrum.01819-22 (PMC9602539; doi:10.1128/spectrum.01819-22)
Supplement: Supplemental file 2 — Data Set S1. Download spectrum.01819-22-s0002.xlsx, XLSX file, 0.1 MB [file spectrum.01819-22-s0002.xlsx]

## Sheet: Ark1
210427_WintherLarsen_Mertes_new-B-E, Samples report created on 12/14/2021
Experiment: 210427_WintherLarsen_Mertes_new-B-E
	Peak List Generator: unknown
		Version: unknown
		Charge States Calculated: unknown
		Deisotoped: unknown
		Textual Annotation: unknown
	Database Set: 1 Database
		Database Name: the ApleuropneumoniaeSerovar8_20210426 database
			Version: unknown
			Taxonomy: All Entries
			Number of Proteins: 4314
		Does database contain common contaminants?: unknown
	Search Engine Set: 1 Search Engine
		Search Engine: Mascot
			Version: 2.7.0.1
			Samples: All Samples
			Fragment Tolerance: 20 PPM (Monoisotopic)
			Parent Tolerance: 10.0 PPM (Monoisotopic)
			Fixed Modifications: +57 on C (Carbamidomethyl)
			Variable Modifications: +16 on M (Oxidation), +42 on Peptide N-Terminal (Acetyl)
			Database: the ApleuropneumoniaeSerovar8_20210426 database (unknown version, 4314 entries)
			Digestion Enzyme: Trypsin
			Max Missed Cleavages: 1
			Probability Model:
				CJK_210215_B1 (F034137): LFDR Model, Classifier data: Bayes, Good (92%) IonScore - IdentityScore m:57.2/s:21.5 Ion Score m:NA Identity Score m:NA Homology Score m:54.2/s:24.9, Bad (7.9%) IonScore - IdentityScore m:4.28/s:4.61 Ion Score m:NA Identity Score m:NA Homology Score m:4.11/s:4.59 [all charge states]
				CJK_210215_B2 (F034138): LFDR Model, Classifier data: Bayes, Good (90%) IonScore - IdentityScore m:55.6/s:21.4 Ion Score m:NA Identity Score m:NA Homology Score m:52.7/s:24.5, Bad (9.8%) IonScore - IdentityScore m:4.12/s:4.21 Ion Score m:NA Identity Score m:NA Homology Score m:3.85/s:4.16 [all charge states]
				CJK_210215_C1 (F034139): LFDR Model, Classifier data: Bayes, Good (91%) IonScore - IdentityScore m:54.4/s:21.0 Ion Score m:NA Identity Score m:NA Homology Score m:51.7/s:23.7, Bad (8.7%) IonScore - IdentityScore m:4.19/s:4.14 Ion Score m:NA Identity Score m:NA Homology Score m:3.78/s:3.74 [all charge states]
				CJK_210215_C2 (F034140): LFDR Model, Classifier data: Bayes, Good (92%) IonScore - IdentityScore m:53.1/s:20.0 Ion Score m:NA Identity Score m:NA Homology Score m:50.9/s:22.4, Bad (8.0%) IonScore - IdentityScore m:4.73/s:4.56 Ion Score m:NA Identity Score m:NA Homology Score m:4.28/s:4.41 [all charge states]
				CJK_210215_D1 (F034141): LFDR Model, Classifier data: Bayes, Good (94%) IonScore - IdentityScore m:55.3/s:21.0 Ion Score m:NA Identity Score m:NA Homology Score m:53.9/s:22.5, Bad (6.1%) IonScore - IdentityScore m:3.69/s:3.74 Ion Score m:NA Identity Score m:NA Homology Score m:3.38/s:3.68 [all charge states]
				CJK_210215_D2 (F034142): LFDR Model, Classifier data: Bayes, Good (94%) IonScore - IdentityScore m:54.7/s:21.1 Ion Score m:NA Identity Score m:NA Homology Score m:53.2/s:22.7, Bad (5.9%) IonScore - IdentityScore m:4.36/s:4.06 Ion Score m:NA Identity Score m:NA Homology Score m:4.03/s:3.94 [all charge states]
				CJK_210215_E1 (F034143): LFDR Model, Classifier data: Bayes, Good (94%) IonScore - IdentityScore m:55.0/s:21.2 Ion Score m:NA Identity Score m:NA Homology Score m:53.7/s:22.4, Bad (5.6%) IonScore - IdentityScore m:3.77/s:4.00 Ion Score m:NA Identity Score m:NA Homology Score m:3.39/s:3.79 [all charge states]
				CJK_210215_E2 (F034144): LFDR Model, Classifier data: Bayes, Good (94%) IonScore - IdentityScore m:52.8/s:20.9 Ion Score m:NA Identity Score m:NA Homology Score m:51.2/s:22.3, Bad (6.1%) IonScore - IdentityScore m:3.85/s:3.80 Ion Score m:NA Identity Score m:NA Homology Score m:3.45/s:3.49 [all charge states]
	Scaffold: Version: Scaffold_5.0.1
		Modification Metadata Set: 1541 modifications
			Source: C:\Program Files\Scaffold 4\parameters\unimod.xml
			Comment:
		Protein Grouping Strategy: Experiment-wide grouping with binary peptide-protein weights
		Peptide Thresholds: 95.0% minimum
		Protein Thresholds: 99.0% minimum and 2 peptides minimum
		Peptide FDR: 0.0% (Decoy)
		Protein FDR: 0.2% (Decoy)
		GO Annotation Source(s):
		Pathway Annotation Source(s): Unknown
		Alternate ID Source(s):
												Quantitative Value (Normalized NSAF)	Quantitative Value (Normalized NSAF)	Quantitative Value (Normalized NSAF)	Quantitative Value (Normalized NSAF)	Quantitative Value (Normalized NSAF)	Quantitative Value (Normalized NSAF)	Quantitative Value (Normalized NSAF)	Quantitative Value (Normalized NSAF)
210427_WintherLarsen_Mertes_new-B-E												B	B	C	C	D	D	E	E
												WT OMVs 1	WT OMVs 2	ΔnlpI OMVs 1	ΔnlpI OMVs 2	ΔpalA OMVs 1	ΔpalA OMVs 2	ΔnlpIΔpalA OMVs 1	ΔnlpIΔpalA OMVs 2
#	Visible?	Starred?	Identified Proteins (502/503)	Accession Number	Alternate ID	Molecular Weight	Protein Grouping Ambiguity	ANOVA Test (p-value): (p < 0.05)	Quantitative Variance	Quantitative Profile	Taxonomy	CJK_210215_B1 (F034137)	CJK_210215_B2 (F034138)	CJK_210215_C1 (F034139)	CJK_210215_C2 (F034140)	CJK_210215_D1 (F034141)	CJK_210215_D2 (F034142)	CJK_210215_E1 (F034143)	CJK_210215_E2 (F034144)
1	TRUE	Empty	outer membrane lipoprotein A precursor [AP serovar 8]	CUU53185.1 (+1)		40 kDa		0.015		B high, C low, D high, E low	unknown	0.08097	0.062646	0.042652	0.028444	0.050994	0.050595	0.021732	0.023576
2	TRUE	Empty	RTX-III toxin determinant A from serotype 8 [AP serovar 8]	CUU52669.1 (+6)		113 kDa	TRUE	0.0005		B high, C high, D low, E low	unknown	0.040411	0.048076	0.029894	0.02863	0.0096282	0.00809	0.0071328	0.0072237
3	TRUE	Empty	major outer membrane protein [AP serovar 8]	CUU53297.1 (+1)		39 kDa	TRUE	0.00015		B high, C high, D low, E low	unknown	0.081461	0.079914	0.055776	0.053655	0.027071	0.030153	0.022036	0.029541
4	TRUE	Empty	Penicillin-binding protein activator LpoA [AP serovar 8]	CUU52771.1 (+1)		64 kDa		0.0011		B high, C high, D low, E low	unknown	0.034068	0.02813	0.03591	0.033557	0.013309	0.010628	0.010543	0.010926
5	TRUE	Empty	hemolysin A [AP serovar 8]	CUU52321.1 (+1)		218 kDa	TRUE	0.0056		B high, C high, D low, E low	unknown	0.005424	0.0071469	0.010449	0.0083562	0.0021465	0.0020585	0.0035195	0.0033258
6	TRUE	Empty	protease III [AP serovar 8]	CUU53326.1 (+1)		110 kDa		0.0036		B low, C low, D high, E high	unknown	0.0014493	0.0026685	0.0036337	0.0052502	0.00674	0.0059902	0.0092223	0.010329
7	TRUE	Empty	FKBP-type peptidyl-prolyl cis-trans isomerase [AP serovar 8]	CUU53065.1 (+1)		26 kDa		0.00046		B high, C high, D low, E low	unknown	0.04925	0.054138	0.041775	0.037765	0.02169	0.022009	0.021448	0.022338
8	TRUE	Empty	5'-nucleotidase / UDP-sugar diphosphatase [AP serovar 8]	CUU52081.1 (+1)		61 kDa		0.18		[]	unknown	0.0045717	0.010689	0.012008	0.013335	0.013406	0.010713	0.013718	0.014554
9	TRUE	Empty	hemolysin A [AP serovar 8]	CUU52271.1 (+3)		103 kDa	TRUE	0.00084		B high, C high, D low, E low	unknown	0.019806	0.016972	0.013533	0.011076	0.0041709	0.0037945	0.0027839	0.0025416
10	TRUE	Empty	MULTISPECIES: elongation factor Tu [Actinobacillus]	WP_009875214.1		43 kDa		0.25		[]	unknown	0.011334	0.015211	0.015156	0.013736	0.0114	0.012512	0.015761	0.015351
11	TRUE	Empty	superoxide dismutase Cu-Zn [AP serovar 8]	CUU51323.1 (+1)		20 kDa		0.75		[]	unknown	0.017862	0.029235	0.022	0.019815	0.021951	0.018113	0.024902	0.023399
12	TRUE	Empty	heme-binding protein A precursor [AP serovar 8]	CUU52171.1 (+1)		60 kDa		0.014		B high, C high, D low, E low	unknown	0.020184	0.031657	0.026239	0.036337	0.0050924	0.0047295	0.0030629	0.0032128
13	TRUE	Empty	5'-nucleotidase/2' 3'-cyclic phosphodiesterase [AP serovar 8]	CUU51932.1 (+1)		73 kDa		< 0.00010		B high, C high, D low, E low	unknown	0.01303	0.013329	0.01694	0.017165	0.0059902	0.0055129	0.0052244	0.005971
14	TRUE	Empty	serotype-specific antigen 1 precursor [AP serovar 8]	CUU51686.1 (+1)		104 kDa		0.0093		B low, C low, D high, E high	unknown	0.0024915	0.0017252	0.0034171	0.0020198	0.0045733	0.0051397	0.0062665	0.0074882
15	TRUE	Empty	amino acid ABC transporter substrate-binding protein [AP]	WP_005605659.1		28 kDa		0.006		B high, C high, D low, E low	unknown	0.046717	0.067465	0.046699	0.047966	0.011282	0.010017	0.0099519	0.010538
16	TRUE	Empty	peptide chain release factor 3 [AP serovar 8]	CUU52818.1 (+1)		77 kDa		0.0075		B low, C low, D high, E high	unknown	0.0012741	0.0033363	0.0025555	0.0030211	0.0056227	0.0062363	0.0072241	0.0076696
17	TRUE	Empty	outer membrane protein P1 [AP serovar 8]	CUU52247.1 (+1)		50 kDa		0.011		B high, C low, D low, E low	unknown	0.04861	0.031571	0.016766	0.019312	0.0043555	0.0044196	0.0031935	0.003573
18	TRUE	Empty	MULTISPECIES: siderophore ABC transporter substrate-binding protein [Actinobacillus]	WP_005597086.1 (+1)		33 kDa		0.068		[]	unknown	0.017744	0.029525	0.023068	0.026491	0.012596	0.010626	0.011261	0.012154
19	TRUE	Empty	putative soluble lytic murein transglycosylase [AP serovar 8]	CUU51989.1 (+1)		81 kDa		0.019		B low, C low, D high, E high	unknown	0.0010178	0.0008329	0.00056708	0.0033519	0.0052883	0.0052337	0.0056341	0.0064805
20	TRUE	Empty	hemolysin A [AP serovar 8]	CUU52318.1 (+1)		173 kDa	TRUE	0.0051		B high, C high, D low, E low	unknown	0.0042123	0.0055898	0.0043132	0.0040492	0.0014605	0.0012449	0.0018612	0.0016804
21	TRUE	Empty	transferrin-binding protein 2 precursor [AP serovar 8]	CUU52989.1 (+1)		60 kDa		0.039		B high, C high, D low, E low	unknown	0.010123	0.0066807	0.010189	0.012905	0.0056976	0.004166	0.0048655	0.0046309
22	TRUE	Empty	putative lipoprotein [AP serovar 8]	CUU51537.1 (+1)		24 kDa		0.00025		B low, C high, D low, E low	unknown	0.021531	0.017619	0.038209	0.036767	0.0096165	0.0091352	0.010396	0.012693
23	TRUE	Empty	periplasmic serine protease [AP serovar 8]	CUU52629.1 (+1)		49 kDa		0.1		[]	unknown	0.023148	0.01105	0.014187	0.01423	0.0049494	0.0049219	0.0051894	0.0054711
24	TRUE	Empty	cysteine synthase [AP serovar 8]	CUU51566.1 (+1)		34 kDa		0.26		[]	unknown	0.0096095	0.010177	0.010708	0.012659	0.0073969	0.010449	0.009241	0.0083434
25	TRUE	Empty	tail-specific protease [AP serovar 8]	CUU51438.1 (+1)		76 kDa		0.024		B low, C high, D high, E high	unknown	0.0018662	0.002618	0.003565	0.0045656	0.00472	0.0041648	0.0053515	0.0047067
26	TRUE	Empty	major outer membrane protein [AP serovar 8]	CUU52846.1 (+1)		40 kDa	TRUE	0.016		B high, C high, D low, E low	unknown	0.023784	0.01708	0.015145	0.01087	0.0063517	0.0048023	0.0051228	0.0042144
27	TRUE	Empty	putative thiol:disulfide interchange protein [AP serovar 8]	CUU53312.1 (+1)		24 kDa		0.48		[]	unknown	0.011796	0.042059	0.0169	0.021089	0.0092961	0.01031	0.010636	0.014143
28	TRUE	Empty	iron-regulated outer membrane protein [AP serovar 8]	CUU51594.1 (+1)		73 kDa		0.65		[]	unknown	0.012253	0.0024511	0.0063718	0.0039457	0.0025152	0.002694	0.0033245	0.0049647
29	TRUE	Empty	trimethylamine-N-oxide reductase 2 [AP serovar 8]	CUU51999.1 (+1)		91 kDa		0.016		B low, C low, D high, E high	unknown	0	0	0	0	0.0022248	0.0011852	0.0014804	0.0016312
30	TRUE	Empty	chaperone protein [AP serovar 8]	CUU53352.1 (+1)		68 kDa		0.00012		B low, C low, D high, E high	unknown	0	0.00046258	0.00062988	0	0.0044236	0.0047095	0.0051469	0.0051533
31	TRUE	Empty	heme-binding protein A [AP serovar 8]	CUU53455.1 (+1)		60 kDa		0.21		[]	unknown	0.006555	0.0059006	0.005113	0.0094986	0.0037843	0.0041813	0.003866	0.0036045
32	TRUE	Empty	hypothetical protein MIDG2331_00227 [AP serovar 8]	CUU51538.1 (+1)		13 kDa		0.0025		B low, C high, D low, E low	unknown	0.034172	0.025422	0.06404	0.077753	0.020724	0.016581	0.015107	0.018431
33	TRUE	Empty	dipeptide transport protein [AP serovar 8]	CUU51382.1 (+1)		60 kDa		0.012		B high, C high, D low, E low	unknown	0.0073729	0.010696	0.0063485	0.0066221	0.0027516	0.0025304	0.0023579	0.0020368
34	TRUE	Empty	putative periplasmic iron-binding protein [AP serovar 8]	CUU51590.1 (+1)		33 kDa		0.27		[]	unknown	0.0077923	0.0088293	0.0080152	0.011055	0.0064595	0.0063986	0.0073184	0.0091943
35	TRUE	Empty	formate acetyltransferase [AP serovar 8]	CUU52359.1 (+1)		86 kDa		0.0011		B low, C low, D high, E high	unknown	0	0	0	0	0.002857	0.0038655	0.0032644	0.0036255
36	TRUE	Empty	thiol:disulfide interchange protein [AP serovar 8]	CUU51783.1 (+1)		25 kDa		0.92		[]	unknown	0.0077327	0.012656	0.0060316	0.011205	0.0085315	0.0094624	0.0078409	0.0096231
37	TRUE	Empty	fructose-bisphosphate aldolase [AP serovar 8]	CUU52568.1 (+1)		39 kDa		0.0063		B low, C low, D high, E high	unknown	0	0.0012249	0.0033359	0.0013146	0.0076813	0.0062355	0.0068146	0.006787
38	TRUE	Empty	Nickel uptake substrate-specific transmembrane region [AP serovar 8]	CUU53049.1 (+1)		26 kDa		0.0035		B high, C high, D low, E low	unknown	0.014102	0.01154	0.016587	0.017545	0.0076386	0.0077511	0.0085926	0.0099765
39	TRUE	Empty	hypothetical protein MIDG2331_01161 [AP serovar 8]	CUU52444.1 (+1)		29 kDa		0.13		[]	unknown	0.0027694	0.0050991	0.0038574	0.0082084	0.0083492	0.0086524	0.0084531	0.01082
40	TRUE	Empty	Putative lipoprotein/NMB1162 [AP serovar 8]	CUU51539.1 (+1)		24 kDa		0.028		B low, C high, D low, E low	unknown	0.0065251	0.0060071	0.017269	0.025787	0.0077433	0.0087067	0.0082705	0.010859
41	TRUE	Empty	metallopeptidase [AP serovar 8]	CUU53359.1 (+1)		77 kDa		0.0052		B low, C low, D high, E high	unknown	0	0.00043311	0.00088464	0	0.0024444	0.0023426	0.0028476	0.003523
42	TRUE	Empty	phosphoenolpyruvate carboxykinase [AP serovar 8]	CUU52115.1 (+1)		59 kDa		0.003		B low, C low, D high, E high	unknown	0	0.0010908	0.0007427	0	0.0038478	0.0037309	0.003793	0.0035686
43	TRUE	Empty	outer membrane antigenic lipoprotein B [AP serovar 8]	CUU53377.1 (+1)		43 kDa		0.4		[]	unknown	0.0043355	0.0021287	0.004348	0.0051402	0.004116	0.0038379	0.0042168	0.005521
44	TRUE	Empty	hypothetical protein MIDG2331_00140 [AP serovar 8]	CUU51452.1 (+1)		24 kDa		0.028		B high, C high, D low, E low	unknown	0.015024	0.025273	0.016742	0.017593	0.0042833	0.0045637	0.004491	0.0065224
45	TRUE	Empty	phosphoglycerate kinase [AP serovar 8]	CUU52569.1 (+1)		41 kDa		0.011		B low, C low, D high, E high	unknown	0.0018274	0.0022431	0.0015272	0.003009	0.0051575	0.0048767	0.0046323	0.004892
46	TRUE	Empty	30S ribosomal protein S2 [AP serovar 8]	CUU51855.1 (+1)		26 kDa		0.23		[]	unknown	0.0067547	0	0.0033453	0.0019774	0.0086657	0.0080117	0.0088528	0.0056475
47	TRUE	Empty	putative lipoprotein [AP serovar 8]	CUU51551.1 (+1)		21 kDa		0.058		[]	unknown	0.0072908	0.0082036	0.0091398	0.0096043	0.0060797	0.0066438	0.0090525	0.0073852
48	TRUE	Empty	isoleucyl-tRNA synthetase [AP serovar 8]	CUU51363.1 (+1)		106 kDa		0.00017		B low, C low, D high, E high	unknown	0	0	0	0	0.0016613	0.0019336	0.0018916	0.0021494
49	TRUE	Empty	periplasmic zinc transporter [AP serovar 8]	CUU52865.1 (+1)		36 kDa		0.48		[]	unknown	0.0054961	0.0049474	0.005512	0.0057922	0.0049357	0.0042929	0.0042082	0.0057264
50	TRUE	Empty	Glycerophosphoryl diester phosphodiesterase [AP serovar 8]	CUU51700.1 (+1)		41 kDa		< 0.00010		B low, C low, D high, E low	unknown	0	0	0	0	0.0069634	0.0064236	0.0029612	0.0032846
51	TRUE	Empty	colicin tolerance protein [AP serovar 8]	CUU51622.1 (+1)		45 kDa		0.0082		B high, C high, D low, E low	unknown	0.012579	0.0082351	0.0088775	0.0093902	0.0020441	0.0019651	0.001128	0.0014562
52	TRUE	Empty	periplasmic nitrate reductase NapA [AP serovar 8]	CUU52854.1 (+1)		94 kDa		0.0023		B low, C low, D high, E high	unknown	0	0	0	0	0.0014409	0.0014621	0.0017432	0.0024379
53	TRUE	Empty	putative zinc protease [AP serovar 8]	CUU52478.1 (+1)		58 kDa		0.009		B high, C high, D low, E low	unknown	0.006025	0.0049305	0.0051341	0.0042019	0.0023643	0.0024914	0.0021269	0.0025643
54	TRUE	Empty	putative sulfite oxidase subunit YedY [AP serovar 8]	CUU53272.1 (+1)		36 kDa		0.024		B low, C high, D low, E low	unknown	0.0033703	0.0045967	0.0062592	0.0081395	0.0030266	0.0032174	0.0038359	0.0040642
55	TRUE	Empty	periplasmic sugar-binding protein [AP serovar 8]	CUU52845.1 (+1)		35 kDa		0.00056		B high, C high, D low, E low	unknown	0.0086606	0.008859	0.0084443	0.0071305	0.0034721	0.0032414	0.0029123	0.0031331
56	TRUE	Empty	hypothetical protein MIDG2331_02201 [AP serovar 8]	CUU53419.1 (+1)		22 kDa		0.00044		B low, C low, D high, E high	unknown	0	0	0	0	0.0059138	0.0080011	0.0093404	0.0094499
57	TRUE	Empty	putative hemolysin precursor [AP serovar 8]	CUU52774.1 (+1)		21 kDa		0.19		[]	unknown	0.015572	0.0074961	0.01327	0.01086	0.0061109	0.0042929	0.0062555	0.0068928
58	TRUE	Empty	elongation factor Ts [AP serovar 8]	CUU51856.1 (+1)		30 kDa		< 0.00010		B low, C low, D high, E high	unknown	0	0	0	0	0.0056682	0.0055874	0.0070532	0.0069416
59	TRUE	Empty	50S ribosomal protein L22 [AP serovar 8]	CUU53202.1 (+1)		12 kDa		0.0024		B low, C low, D high, E high	unknown	0	0	0.0054285	0.0064174	0.016249	0.012261	0.012433	0.011279
60	TRUE	Empty	trigger factor [AP serovar 8]	CUU52927.1 (+1)		48 kDa		0.005		B low, C low, D high, E high	unknown	0.00082505	0.0010128	0.0013791	0	0.003493	0.0032222	0.004183	0.0041787
61	TRUE	Empty	putative ABC transporter periplasmic binding protein [AP serovar 8]	CUU52164.1 (+1)		58 kDa		0.32		[]	unknown	0.0027271	0.0050212	0.002659	0.0022453	0.0025365	0.0024851	0.0023279	0.0021705
62	TRUE	Empty	lipoprotein E precursor [AP serovar 8]	CUU51711.1 (+1)		30 kDa		0.011		B low, C low, D high, E high	unknown	0	0	0	0.0026049	0.0057501	0.0049767	0.0058652	0.0076305
63	TRUE	Empty	acetate kinase [AP serovar 8]	CUU51931.1 (+1)		44 kDa		0.0022		B low, C low, D high, E high	unknown	0	0	0	0	0.0039903	0.0027765	0.0034022	0.0039865
64	TRUE	Empty	ribose-binding periplasmic protein [AP serovar 8]	CUU53095.1 (+1)		30 kDa		0.23		[]	unknown	0.0067754	0.0040324	0.0054909	0.0089254	0.0036349	0.0035281	0.0040788	0.0041001
65	TRUE	Empty	transferrin-binding protein 1 precursor [AP serovar 8]	CUU52988.1 (+1)		102 kDa		0.47		[]	unknown	0.0035804	0.00065111	0.00066496	0	0.00066349	0.00077684	0.00090558	0.0010362
66	TRUE	Empty	30S ribosomal protein S1 [AP serovar 8]	CUU52052.1 (+1)		60 kDa		0.00061		B low, C low, D high, E high	unknown	0	0	0.00071857	0	0.0023164	0.0020987	0.0034028	0.003546
67	TRUE	Empty	outer membrane protein D-15 [AP serovar 8]	CUU51734.1 (+1)		89 kDa		0.00019		B low, C low, D high, E high	unknown	0	0	0	0	0.0020806	0.0022286	0.0020044	0.0016298
68	TRUE	Empty	Zn-dependent protease with chaperone function [AP serovar 8]	CUU53342.1 (+1)		27 kDa		0.12		[]	unknown	0	0.0028662	0.0031223	0.0027683	0.0037744	0.0032828	0.0049286	0.0046628
69	TRUE	Empty	enolase [AP serovar 8]	CUU52436.1 (+1)		46 kDa		< 0.00010		B low, C low, D high, E high	unknown	0	0	0	0	0.0033638	0.0032	0.0037303	0.0036757
70	TRUE	Empty	helix-hairpin-helix domain-containing protein [AP]	WP_005599904.1		12 kDa		0.00013		B low, C high, D low, E low	unknown	0.0062675	0.0064111	0.031428	0.033025	0.0056285	0.0036716	0.012321	0.015418
71	TRUE	Empty	survival SurA-like protein [AP serovar 8]	CUU51722.1 (+1)		35 kDa		0.17		[]	unknown	0.0016958	0.003238	0.0031494	0.0014893	0.003916	0.0038265	0.0043281	0.0040899
72	TRUE	Empty	glyceraldehyde 3-phosphate dehydrogenase [AP serovar 8]	CUU51758.1 (+1)		36 kDa		0.0021		B low, C low, D high, E high	unknown	0.0010696	0	0	0	0.0028816	0.0027848	0.0035415	0.0040243
73	TRUE	Empty	hypothetical protein MIDG2331_01136 [AP serovar 8]	CUU52419.1 (+1)		22 kDa		0.83		[]	unknown	0.0028966	0.0071112	0.0032277	0.0063596	0.0044593	0.0060333	0.0067934	0.0061477
74	TRUE	Empty	2 3 4 5-tetrahydropyridine-2-carboxylate N-succinyltransferase [AP serovar 8]	CUU53305.1 (+1)		30 kDa		< 0.00010		B low, C low, D high, E high	unknown	0	0	0	0	0.0036799	0.0037341	0.0049915	0.0056602
75	TRUE	Empty	molybdate ABC transporter substrate-binding protein [AP]	WP_005606979.1 (+1)		28 kDa		0.47		[]	unknown	0.0028353	0.0081208	0.0071087	0.0056025	0.0030918	0.0033219	0.0035204	0.0045132
76	TRUE	Empty	lipoprotein precursor [AP serovar 8]	CUU51975.1 (+1)		30 kDa		0.24		[]	unknown	0.0026463	0.0037897	0.0022116	0.0043575	0.0054319	0.0048229	0.0035595	0.002872
77	TRUE	Empty	2 3-bisphosphoglycerate-dependent phosphoglycerate mutase [AP serovar 8]	CUU52145.1 (+1)		26 kDa		0.00022		B low, C low, D high, E high	unknown	0	0	0	0	0.0036342	0.0034829	0.0045595	0.0054657
78	TRUE	Empty	membrane-bound lytic murein transglycosylase B [AP serovar 8]	CUU51927.1 (+1)		37 kDa		0.19		[]	unknown	0.0048422	0.0035223	0.0041967	0.0070875	0.002761	0.0030818	0.0020041	0.00327
79	TRUE	Empty	membrane-bound lytic murein transglycosylase C [AP serovar 8]	CUU53169.1 (+1)		41 kDa		0.68		[]	unknown	0.0024469	0.0020024	0.0032719	0.001934	0.0025113	0.0028031	0.0023293	0.004249
80	TRUE	Empty	50S ribosomal protein L9 [AP serovar 8]	CUU52494.1 (+1)		15 kDa		< 0.00010		B low, C low, D high, E high	unknown	0	0	0	0	0.0086127	0.0078031	0.0099233	0.0097148
81	TRUE	Empty	transaldolase [AP serovar 8]	CUU51380.1 (+1)		35 kDa		< 0.00010		B low, C low, D high, E high	unknown	0	0	0	0	0.0033464	0.0038386	0.0039898	0.0039388
82	TRUE	Empty	50S ribosomal protein L1 [AP serovar 8]	CUU53142.1 (+1)		24 kDa		0.57		[]	unknown	0.0062401	0.0044682	0.0052151	0	0.0044031	0.0048741	0.0048425	0.0047407
83	TRUE	Empty	putative periplasmic protein [AP serovar 8]	CUU52472.1 (+2)		16 kDa		0.38		[]	unknown	0.0071929	0.0049052	0.012023	0.0063169	0.0061519	0.0053061	0.0054578	0.0048574
84	TRUE	Empty	50S ribosomal protein L5 [AP serovar 8]	CUU53209.1 (+1)		20 kDa		0.1		[]	unknown	0.0089811	0.0057163	0.0033359	0.0026291	0.0048648	0.0049365	0.0051626	0.0040433
85	TRUE	Empty	phosphate acetyltransferase [AP serovar 8]	CUU51930.1 (+1)		77 kDa		< 0.00010		B low, C low, D high, E high	unknown	0	0	0	0	0.0014805	0.0013717	0.0019209	0.0018152
86	TRUE	Empty	iron(III) transport system substrate-binding protein [AP serovar 8]	CUU51850.1 (+1)		38 kDa		0.0033		B high, C high, D low, E low	unknown	0.0083323	0.011506	0.0069636	0.0061742	0.00093534	0.00094912	0.00043107	0.00075359
87	TRUE	Empty	aspartate-semialdehyde dehydrogenase [AP serovar 8]	CUU51324.1 (+1)		40 kDa		0.00025		B low, C low, D high, E high	unknown	0	0	0	0	0.0022297	0.0026396	0.0033967	0.0029341
88	TRUE	Empty	50S ribosomal protein L7/L12 [AP serovar 8]	CUU53144.1 (+1)		12 kDa		0.033		B low, C low, D high, E high	unknown	0	0.0023963	0.0048945	0	0.0067621	0.0064804	0.0099985	0.009746
89	TRUE	Empty	50S ribosomal protein L17 [AP serovar 8]	CUU53223.1 (+1)		14 kDa		0.00065		B low, C low, D high, E high	unknown	0	0	0	0	0.011909	0.010253	0.0081496	0.0061059
90	TRUE	Empty	hypothetical protein MIDG2331_00390 [AP serovar 8]	CUU51695.1 (+1)		22 kDa		0.0016		B high, C high, D low, E low	unknown	0.007145	0.0087704	0.008957	0.0094122	0.0041249	0.003488	0.003142	0.0031018
91	TRUE	Empty	manganese superoxide dismutase [AP serovar 8]	CUU51569.1 (+1)		24 kDa		0.02		B low, C low, D high, E high	unknown	0	0.002745	0	0	0.0045186	0.0054585	0.0045121	0.0053395
92	TRUE	Empty	hypothetical protein MIDG2331_01214 [AP serovar 8]	CUU52492.1 (+1)		41 kDa		0.36		[]	unknown	0	0.0032393	0	0	0.0027931	0.0019324	0.0016383	0.0017184
93	TRUE	Empty	outer membrane protein [AP serovar 8]	CUU51733.1 (+1)		30 kDa		0.19		[]	unknown	0.001333	0.0032725	0.0022281	0	0.0035913	0.0027765	0.0038619	0.0042437
94	TRUE	Empty	putative ABC transporter periplasmic binding protein [AP serovar 8]	CUU53117.1 (+1)		59 kDa		0.23		[]	unknown	0.0013183	0.00053939	0.0011017	0.0013024	0.0015221	0.0023168	0.0014322	0.0017169
95	TRUE	Empty	L-asparaginase II [AP serovar 8]	CUU51453.1 (+1)		37 kDa		0.035		B low, C low, D high, E high	unknown	0	0	0.001711	0	0.0030204	0.0027984	0.0025419	0.0019257
96	TRUE	Empty	phosphomannomutase [AP serovar 8]	CUU51880.1 (+1)		60 kDa		0.00036		B low, C low, D high, E high	unknown	0	0	0	0	0.0020757	0.0025275	0.0016071	0.0017794
97	TRUE	Empty	AfuA protein [AP serovar 8]	CUU52811.1 (+1)		38 kDa		0.0062		B low, C low, D high, E high	unknown	0	0.0012674	0	0	0.0033115	0.0030915	0.002564	0.0029882
98	TRUE	Empty	hypothetical protein MIDG2331_01198 [AP serovar 8]	CUU52476.1 (+1)		18 kDa		0.00051		B low, C low, D high, E high	unknown	0	0	0	0	0.0060582	0.0045438	0.0070105	0.0065363
99	TRUE	Empty	ABC-type transport system involved in resistance to organic solvents auxiliary component [AP serovar 8]	CUU52625.1 (+1)		24 kDa		0.07		[]	unknown	0.0067405	0.010342	0.0075111	0.0055497	0.0036752	0.0035099	0.0036615	0.0039016
100	TRUE	Empty	50S ribosomal protein L6 [AP serovar 8]	CUU53212.1 (+1)		19 kDa		0.91		[]	unknown	0.0070642	0.0016517	0.0056227	0.0053177	0.0054377	0.0057805	0.0050121	0.0055493
101	TRUE	Empty	hybrid peroxiredoxin hyPrx5 [AP serovar 8]	CUU52867.1 (+1)		27 kDa		0.012		B low, C high, D high, E high	unknown	0.0014641	0	0.003263	0.0038575	0.0041324	0.003812	0.0039388	0.0040255
102	TRUE	Empty	lytic murein transglycosylase A [AP serovar 8]	CUU52129.1		40 kDa		0.44		[]	unknown	0.0044044	0.0012014	0.0010906	0.0012893	0.002888	0.0022935	0.0012153	0.0012747
103	TRUE	Empty	PLP-dependent aminotransferase [AP serovar 8]	CUU53420.1 (+1)		49 kDa		0.00034		B low, C low, D high, E high	unknown	0	0	0	0	0.0014133	0.0018439	0.0024426	0.0027328
104	TRUE	Empty	glucose-6-phosphate isomerase [AP serovar 8]	CUU52460.1 (+1)		60 kDa		0.0015		B low, C low, D high, E high	unknown	0	0	0	0	0.0016788	0.0022998	0.0016925	0.0016096
105	TRUE	Empty	30S ribosomal protein S7 [AP serovar 8]	CUU52819.1 (+1)		18 kDa		< 0.00010		B low, C low, D high, E high	unknown	0	0	0	0	0.0049945	0.0047699	0.004502	0.0039766
106	TRUE	Empty	valine--tRNA ligase [AP]	WP_039709300.1		109 kDa		0.0001		B low, C low, D high, E high	unknown	0	0	0	0	0.00062454	0.00058499	0.00069744	0.00059608
107	TRUE	Empty	2' 3'-cyclic-nucleotide 2'-phosphodiesterase [AP serovar 8]	CUU53182.1 (+1)		62 kDa		0.013		B high, C low, D low, E low	unknown	0.0038691	0.0039578	0.0028743	0.0012742	0.00091002	0.00067158	0.00053378	0.00046657
108	TRUE	Empty	ribosomal protein S10 [AP serovar 8]	CUU53196.1 (+1)		12 kDa		0.17		[]	unknown	0.0086711	0	0.017392	0.011423	0.0048947	0.0076759	0.0053831	0.0060229
109	TRUE	Empty	3-oxoacyl-[acyl-carrier-protein] reductase [AP serovar 8]	CUU53437.1 (+1)		25 kDa		< 0.00010		B low, C low, D high, E high	unknown	0	0	0	0	0.0030428	0.0036665	0.0039878	0.0040756
110	TRUE	Empty	spermidine/putrescine-binding periplasmic protein [AP serovar 8]	CUU51690.1 (+1)		40 kDa		0.75		[]	unknown	0.0019847	0	0.0016587	0.0013073	0.001655	0.0018086	0.0016429	0.0015796
111	TRUE	Empty	30S ribosomal protein S6 [AP serovar 8]	CUU52496.1 (+1)		14 kDa		0.017		B low, C low, D high, E high	unknown	0	0	0	0	0.0036961	0.007126	0.005962	0.0050029
112	TRUE	Empty	phosphoenolpyruvate phosphotransferase system enzyme I [AP serovar 8]	CUU52660.1 (+1)		63 kDa		0.0017		B low, C low, D high, E high	unknown	0	0	0	0	0.00087984	0.0012175	0.0012902	0.0010826
113	TRUE	Empty	dihydrolipoamide s-acetyltransferase [AP serovar 8]	CUU52085.1 (+1)		66 kDa		0.011		B low, C low, D high, E high	unknown	0	0	0	0	0.00094274	0.0015453	0.00087731	0.0011452
114	TRUE	Empty	6-phosphogluconate dehydrogenase [AP serovar 8]	CUU52642.1 (+1)		53 kDa		0.00011		B low, C low, D high, E high	unknown	0	0	0	0	0.0017045	0.0020179	0.0016802	0.001709
115	TRUE	Empty	outer membrane lipoprotein LolB [AP serovar 8]	CUU52090.1 (+1)		24 kDa		0.86		[]	unknown	0.0059541	0.0020882	0.005687	0.0033615	0.0039284	0.0033219	0.0026403	0.0036926
116	TRUE	Empty	TPR repeat-containing protein [AP serovar 8]	CUU53447.1 (+1)		56 kDa		0.018		B low, C low, D high, E high	unknown	0.00073057	0	0	0	0.0014996	0.0011413	0.0018142	0.002643
117	TRUE	Empty	pyruvate dehydrogenase E1 component [AP serovar 8]	CUU52086.1 (+1)		99 kDa		0.00056		B low, C low, D high, E high	unknown	0	0	0	0	0.00077769	0.00073653	0.00087811	0.0011111
118	TRUE	Empty	biofilm PGA synthesis lipoprotein PgaB precursor [AP serovar 8]	CUU53368.1 (+1)		68 kDa		0.0097		B low, C low, D high, E high	unknown	0	0	0	0	0.00062145	0.0010247	0.0011904	0.0017524
119	TRUE	Empty	GTP-binding protein [AP serovar 8]	CUU51371.1 (+1)		68 kDa		< 0.00010		B low, C low, D low, E high	unknown	0	0	0	0	0.00081976	0.00083183	0.0019233	0.0017652
120	TRUE	Empty	outer membrane lipoprotein 2 precursor [AP serovar 8]	CUU52225.1 (+1)		30 kDa		0.04		B low, C high, D low, E low	unknown	0.0032835	0.0032244	0.0051224	0.008651	0.0018535	0.0017098	0.0016308	0.0017105
121	TRUE	Empty	UDP-galactopyranose mutase [AP serovar 8]	CUU52882.1 (+2)		43 kDa		0.00011		B low, C low, D high, E high	unknown	0	0	0	0	0.0022602	0.0019112	0.0019242	0.0019829
122	TRUE	Empty	outer membrane lipoprotein precursor [AP serovar 8]	CUU52226.1 (+1)		29 kDa		0.0021		B high, C high, D low, E low	unknown	0.0032715	0.0026772	0.0036455	0.0043096	0.0011752	0.00085177	0.0010832	0.00094682
123	TRUE	Empty	30S ribosomal protein S16 [AP serovar 8]	CUU53224.1 (+1)		9 kDa		0.071		[]	unknown	0	0	0.0072821	0	0.011178	0.0096416	0.006311	0.0050435
124	TRUE	Empty	putative outer membrane protein [AP serovar 8]	CUU51575.1 (+1)		51 kDa		0.00082		B low, C low, D high, E low	unknown	0	0	0	0	0.0020743	0.002606	0.00095597	0.0007799
125	TRUE	Empty	outer membrane lipoprotein [AP serovar 8]	CUU51356.1 (+1)		16 kDa		0.079		[]	unknown	0.017398	0.0094918	0.011632	0.0061119	0.0020833	0.0018119	0.0026403	0.0033569
126	TRUE	Empty	transporter substrate-binding domain-containing protein [AP]	WP_005601951.1 (+1)		26 kDa		0.26		[]	unknown	0.0029283	0.0029954	0.0024473	0.0019287	0.0024419	0.0020966	0.0019694	0.0027543
127	TRUE	Empty	putative immunogenic protein [AP serovar 8]	CUU53013.1 (+1)		34 kDa		0.7		[]	unknown	0.0016958	0	0.0025195	0	0.0013053	0.00088304	0.0024565	0.0017996
128	TRUE	Empty	thiamine-binding periplasmic protein [AP serovar 8]	CUU51492.1 (+1)		36 kDa		0.1		[]	unknown	0	0	0	0.0014661	0.0017133	0.001159	0.0018425	0.0017715
129	TRUE	Empty	glycyl-tRNA synthetase beta subunit [AP serovar 8]	CUU53241.1 (+1)		76 kDa		0.014		B low, C low, D high, E high	unknown	0	0	0	0	0.00066616	0.0010816	0.0015044	0.00097682
130	TRUE	Empty	50S ribosomal protein L11 [AP serovar 8]	CUU53141.1 (+1)		15 kDa		0.00093		B low, C low, D high, E high	unknown	0	0	0	0	0.0041959	0.0032751	0.0036444	0.0043687
131	TRUE	Empty	30S ribosomal protein S8 [AP serovar 8]	CUU53211.1 (+1)		14 kDa		0.00049		B low, C low, D high, E high	unknown	0	0	0	0	0.0049357	0.0057239	0.0048338	0.005965
132	TRUE	Empty	nitrate reductase cytochrome c552 [AP serovar 8]	CUU51418.1 (+1)		56 kDa		0.086		[]	unknown	0.00071165	0	0	0	0.0014608	0.00083378	0.0011045	0.00082385
133	TRUE	Empty	30S ribosomal protein S5 [AP serovar 8]	CUU53214.1 (+1)		17 kDa		0.23		[]	unknown	0.0053802	0.0035223	0.0035972	0.00567	0.0035892	0.0030818	0.0022268	0.0024914
134	TRUE	Empty	dihydrolipoamide dehydrogenase [AP serovar 8]	CUU52084.1 (+1)		51 kDa		0.0003		B low, C low, D high, E high	unknown	0	0	0	0	0.001257	0.0014717	0.0010138	0.0011997
135	TRUE	Empty	VacJ lipoprotein [AP serovar 8]	CUU53364.1 (+1)		28 kDa		0.48		[]	unknown	0.0035868	0	0	0	0.0018406	0.0022413	0.0017814	0.0012457
136	TRUE	Empty	30S ribosomal protein S13 [AP serovar 8]	CUU53219.1 (+1)		13 kDa		0.96		[]	unknown	0	0.0099101	0.0033736	0.0039882	0.0066029	0.0043354	0.0043856	0.004381
137	TRUE	Empty	lipoprotein [AP serovar 8]	CUU53375.1 (+1)		20 kDa		0.032		B low, C high, D low, E low	unknown	0	0	0.0041685	0.0073918	0.0026395	0.0024349	0.0023224	0.002436
138	TRUE	Empty	GMP synthase [AP serovar 8]	CUU51881.1 (+1)		58 kDa		0.00022		B low, C low, D high, E high	unknown	0	0	0	0	0.00087632	0.00071138	0.0010602	0.0011861
139	TRUE	Empty	lysine--tRNA ligase [AP]	WP_005601076.1		57 kDa		< 0.00010		B low, C low, D high, E high	unknown	0	0	0	0	0.0012833	0.0012092	0.0014046	0.0012407
140	TRUE	Empty	UDP-glucose-4-epimerase [AP serovar 8]	CUU52637.1 (+1)		37 kDa		0.00028		B low, C low, D high, E high	unknown	0	0	0	0	0.0017628	0.0022015	0.0020779	0.0019883
141	TRUE	Empty	triosephosphate isomerase [AP serovar 8]	CUU53371.1 (+1)		27 kDa		0.0041		B low, C low, D high, E high	unknown	0	0	0	0	0.0016113	0.0023617	0.0020215	0.0026252
142	TRUE	Empty	glutamyl-tRNA synthetase [AP serovar 8]	CUU52595.1 (+1)		54 kDa		< 0.00010		B low, C low, D high, E high	unknown	0	0	0	0	0.0013396	0.0011651	0.00092603	0.0008634
143	TRUE	Empty	ribosomal protein S15P/S13E [AP serovar 8]	CUU52328.1 (+1)		10 kDa		0.00092		B low, C low, D high, E low	unknown	0	0	0	0	0.0046347	0.0047029	0.0029073	0.0017426
144	TRUE	Empty	hypothetical protein MIDG2331_00893 [AP serovar 8]	CUU52180.1 (+1)		17 kDa		0.1		[]	unknown	0	0.0029235	0.0053078	0.0047061	0.0030555	0.0034105	0.001725	0.0024125
145	TRUE	Empty	lipoprotein [AP serovar 8]	CUU51785.1 (+1)		31 kDa		0.00071		B low, C low, D high, E high	unknown	0	0	0	0	0.0024292	0.0021363	0.0018286	0.0023747
146	TRUE	Empty	oligopeptidase A [AP serovar 8]	CUU52357.1 (+1)		77 kDa		< 0.00010		B low, C low, D high, E high	unknown	0	0	0	0	0.0011509	0.0011678	0.0007098	0.00061089
147	TRUE	Empty	enoyl-[acyl-carrier-protein] reductase [AP serovar 8]	CUU52066.1 (+1)		28 kDa		0.0082		B low, C low, D high, E high	unknown	0	0	0	0	0.0020992	0.0030176	0.001693	0.0025651
148	TRUE	Empty	3-oxoacyl-(acyl-carrier-protein) synthase I [AP serovar 8]	CUU52378.1 (+1)		42 kDa		0.018		B low, C low, D high, E high	unknown	0	0	0	0	0.00090309	0.0016037	0.0014567	0.0010186
149	TRUE	Empty	RNA polymerase beta' subunit [AP serovar 8]	CUU53154.1 (+1)		158 kDa		0.024		B low, C low, D high, E high	unknown	0	0	0	0	0.00019325	0.00029414	0.00038964	0.00021797
150	TRUE	Empty	penicillin-insensitive murein endopeptidase A [AP serovar 8]	CUU52058.1 (+1)		30 kDa		0.38		[]	unknown	0.0012944	0.0021185	0.0021635	0.0017051	0.0014945	0.001348	0.00066964	0.0014984
151	TRUE	Empty	putative peroxidase YwbN precursor [AP serovar 8]	CUU51976.1 (+1)		44 kDa		0.0016		B low, C low, D high, E low	unknown	0	0	0	0	0.0018518	0.0024663	0.00065341	0.00065273
152	TRUE	Empty	hypothetical protein MIDG2331_02275 [AP serovar 8]	CUU53490.1 (+1)		19 kDa		0.48		[]	unknown	0.0040828	0	0	0	0.0020952	0.0023918	0.0016898	0.001477
153	TRUE	Empty	50S ribosomal protein L14 [AP serovar 8]	CUU53207.1 (+1)		13 kDa		0.12		[]	unknown	0.0029045	0	0	0	0.0029809	0.003781	0.0042073	0.0025218
154	TRUE	Empty	glutathione oxidoreductase [AP serovar 8]	CUU52562.1 (+1)		49 kDa		0.1		[]	unknown	0	0.00064111	0	0	0.0012061	0.00091789	0.00056743	0.0012471
155	TRUE	Empty	cysteine desulfurase [AP serovar 8]	CUU52245.1 (+1)		46 kDa		0.0013		B low, C low, D high, E high	unknown	0	0	0	0	0.0011233	0.0014818	0.0015402	0.0012671
156	TRUE	Empty	outer membrane ferric hydroxamate receptor [AP serovar 8]	CUU53461.1 (+1)		77 kDa		0.29		[]	unknown	0.0048833	0.0010516	0.00085918	0	0.00026378	0.00046841	0.00021274	0.00029753
157	TRUE	Empty	adenylate kinase [AP serovar 8]	CUU52634.1 (+1)		23 kDa		0.00027		B low, C low, D high, E high	unknown	0	0	0	0	0.0019275	0.0019559	0.0029364	0.0024157
158	TRUE	Empty	threonine synthase [AP serovar 8]	CUU52917.1 (+1)		46 kDa		0.009		B low, C low, D high, E high	unknown	0	0	0	0	0.0007531	0.0014192	0.0013016	0.0013349
159	TRUE	Empty	ribosomal protein L3 [AP serovar 8]	CUU53197.1 (+1)		22 kDa		0.0059		B low, C low, D high, E high	unknown	0	0	0	0	0.0024238	0.0026831	0.0035542	0.0022369
160	TRUE	Empty	leucyl-tRNA synthetase [AP serovar 8]	CUU52188.1 (+1)		98 kDa		0.00014		B low, C low, D high, E high	unknown	0	0	0	0	0.00047908	0.00048613	0.00055811	0.00066046
161	TRUE	Empty	dipeptide transport protein [AP serovar 8]	CUU51381.1 (+1)		60 kDa		0.11		[]	unknown	0	0	0.00074969	0	0.0006905	0.001051	0.00090496	0.00077885
162	TRUE	Empty	aminoacyl-histidine dipeptidase [AP serovar 8]	CUU51572.1 (+1)		53 kDa		< 0.00010		B low, C low, D high, E high	unknown	0	0	0	0	0.0010416	0.001057	0.0008401	0.00085449
163	TRUE	Empty	fumarate hydratase [AP serovar 8]	CUU53194.1 (+1)		51 kDa		0.0057		B low, C low, D low, E high	unknown	0	0	0	0	0.00059265	0.00060138	0.0018323	0.0012256
164	TRUE	Empty	malonyl CoA-acyl carrier protein transacylase [AP serovar 8]	CUU53438.1 (+1)		33 kDa		0.00076		B low, C low, D high, E high	unknown	0	0	0	0	0.001179	0.0014954	0.0017828	0.0021609
165	TRUE	Empty	pyruvate kinase II [AP serovar 8]	CUU51505.1 (+1)		52 kDa		0.0039		B low, C low, D high, E high	unknown	0	0	0	0	0.00066978	0.0011651	0.0013119	0.001511
166	TRUE	Empty	biotin carboxylase [AP serovar 8]	CUU53309.1 (+1)		49 kDa		0.008		B low, C low, D high, E high	unknown	0	0	0	0	0.00092279	0.0011445	0.0013231	0.00080956
167	TRUE	Empty	asparaginyl-tRNA synthetase [AP serovar 8]	CUU51982.1 (+1)		53 kDa		0.013		B low, C low, D high, E high	unknown	0	0	0	0	0.00078513	0.0012946	0.00079152	0.001107
168	TRUE	Empty	cell division protein [AP serovar 8]	CUU51342.1 (+1)		43 kDa		0.0005		B low, C low, D high, E high	unknown	0	0	0	0	0.00068236	0.0010386	0.001651	0.0016676
169	TRUE	Empty	60 kDa chaperonin [AP serovar 8]	CUU52335.1 (+1)		58 kDa		0.056		[]	unknown	0	0	0	0	0.00050273	0.00042511	0.0010812	0.00047254
170	TRUE	Empty	small protein A [AP serovar 8]	CUU51751.1 (+1)		13 kDa		0.0016		B low, C low, D high, E high	unknown	0	0	0	0	0.0040203	0.0032636	0.0019455	0.0027209
171	TRUE	Empty	inorganic pyrophosphatase [AP serovar 8]	CUU53343.1 (+1)		19 kDa		< 0.00010		B low, C low, D high, E high	unknown	0	0	0	0	0.002619	0.002126	0.0040133	0.0038403
172	TRUE	Empty	30S ribosomal protein S11 [AP serovar 8]	CUU53220.1 (+1)		14 kDa		0.056		[]	unknown	0	0	0	0	0.0031976	0.0028841	0.0022924	0
173	TRUE	Empty	adenylosuccinate synthetase [AP serovar 8]	CUU52396.1 (+1)		47 kDa		0.0067		B low, C low, D high, E high	unknown	0	0	0	0	0.00084874	0.0013995	0.0010268	0.001077
174	TRUE	Empty	argininosuccinate synthetase [AP serovar 8]	CUU51745.1 (+1)		49 kDa		0.00011		B low, C low, D high, E high	unknown	0	0	0	0	0.00093112	0.00083985	0.001335	0.001167
175	TRUE	Empty	FKBP-type peptidyl-prolyl cis-trans isomerase 1 [AP serovar 8]	CUU53128.1 (+1)		22 kDa		0.00011		B low, C low, D high, E high	unknown	0	0	0	0	0.0024122	0.0026702	0.0022992	0.0019788
176	TRUE	Empty	ABC-type Fe3+-hydroxamate transport system periplasmic component [AP serovar 8]	CUU53233.1 (+1)		41 kDa		0.0025		B high, C low, D low, E low	unknown	0.0033977	0.0043693	0.0010818	0.0012788	0.00062271	0.00050551	0.00030134	0.0007024
177	TRUE	Empty	phosphoserine aminotransferase [AP serovar 8]	CUU52013.1 (+1)		40 kDa		0.024		B low, C low, D high, E high	unknown	0	0	0	0	0.00063304	0.0014132	0.0011232	0.0014281
178	TRUE	Empty	30S ribosomal protein S4 [AP serovar 8]	CUU53221.1 (+1)		24 kDa		0.76		[]	unknown	0.0017175	0	0	0.0022626	0.0019831	0.0015651	0.0017771	0.0017398
179	TRUE	Empty	ribosomal protein S19 [AP serovar 8]	CUU53201.1 (+1)		10 kDa		0.15		[]	unknown	0	0	0	0	0.007051	0.0025553	0.0024372	0
180	TRUE	Empty	DNA-binding protein HU [AP serovar 8]	CUU51432.1 (+1)		9 kDa		0.00088		B low, C low, D high, E high	unknown	0	0	0	0	0.0050924	0.0067176	0.0049286	0.0051696
181	TRUE	Empty	UDP-3-O-acyl-GlcNAc deacetylase [AP serovar 8]	CUU51343.1 (+1)		34 kDa		0.0011		B low, C low, D low, E high	unknown	0	0	0	0	0.00059911	0	0.0022952	0.0025341
182	TRUE	Empty	ABC-type Fe3+-hydroxamate transport system periplasmic component [AP serovar 8]	CUU53229.1 (+1)		41 kDa		0.094		[]	unknown	0.0014444	0.003546	0	0	0.00086475	0.00087748	0.0002989	0.00041803
183	TRUE	Empty	50S ribosomal protein L18 [AP serovar 8]	CUU53213.1 (+1)		13 kDa		0.055		[]	unknown	0	0.0024987	0	0	0.0050924	0.0031799	0.0037912	0.0035348
184	TRUE	Empty	50S ribosomal protein L10 [AP serovar 8]	CUU53143.1 (+1)		18 kDa		< 0.00010		B low, C low, D high, E high	unknown	0	0	0	0	0.0025306	0.0025679	0.0024945	0.0025372
185	TRUE	Empty	RNA polymerase beta subunit [AP serovar 8]	CUU53153.1 (+1)		150 kDa		0.00069		B low, C low, D high, E high	unknown	0	0	0	0	0.00023906	0.00020793	0.00038562	0.00030817
186	TRUE	Empty	30S ribosomal protein S20 [AP serovar 8]	CUU52980.1 (+1)		10 kDa		0.0045		B low, C low, D high, E high	unknown	0	0	0	0	0.005268	0.0064147	0.0042488	0.0065363
187	TRUE	Empty	50S ribosomal protein L19 [AP serovar 8]	CUU53227.1 (+1)		13 kDa		0.93		[]	unknown	0.0046196	0	0.0051477	0	0.0035559	0.0040092	0.0025493	0.0031196
188	TRUE	Empty	Adhesin Ata autotransporter [AP serovar 8]	CUU51768.1 (+1)		357 kDa	TRUE	0.0021		B high, C low, D low, E low	unknown	0.00015302	0.00012522	0	0	5.2349e-05	5.312e-05	0	2.9524e-05
189	TRUE	Empty	SufI protein [AP serovar 8]	CUU52905.1 (+1)		54 kDa		0.035		B low, C low, D high, E high	unknown	0	0	0	0	0.00048757	0.0010885	0.00070782	0.00098993
190	TRUE	Empty	deoxyribose-phosphate aldolase [AP serovar 8]	CUU52338.1 (+1)		28 kDa		0.0035		B low, C low, D high, E high	unknown	0	0	0	0	0.0015988	0.0012618	0.0017193	0.0012022
191	TRUE	Empty	putative periplasmic/secreted protein [AP serovar 8]	CUU52893.1 (+1)		27 kDa		0.0027		B low, C low, D high, E high	unknown	0	0	0	0	0.0015406	0.0011724	0.0026403	0.0019549
192	TRUE	Empty	putative aldehyde dehydrogenase [AP serovar 8]	CUU53456.1 (+1)		54 kDa		< 0.00010		B low, C low, D high, E high	unknown	0	0	0	0	0.00046483	0.00047167	0.00082476	0.00083889
193	TRUE	Empty	ribosomal protein L24 [AP serovar 8]	CUU53208.1 (+1)		11 kDa		0.00051		B low, C low, D high, E high	unknown	0	0	0	0	0.0040047	0.0031606	0.0032299	0.0030114
194	TRUE	Empty	ribosome recycling factor [AP serovar 8]	CUU51859.1 (+1)		21 kDa		< 0.00010		B low, C low, D high, E high	unknown	0	0	0	0	0.0022297	0.0022625	0.0021979	0.0022355
195	TRUE	Empty	ribonuclease II [AP serovar 8]	CUU52069.1 (+1)		76 kDa		0.011		B low, C low, D high, E high	unknown	0	0	0	0	0.00048757	0.00063611	0.00067412	0.00039283
196	TRUE	Empty	chaperone protein [AP serovar 8]	CUU52307.1 (+1)		71 kDa		0.0031		B low, C low, D high, E high	unknown	0	0	0	0	0.00051332	0.00052087	0.00094628	0.00066171
197	TRUE	Empty	phosphate-binding periplasmic protein precursor [AP serovar 8]	CUU52581.1 (+1)		38 kDa		0.33		[]	unknown	0.0010295	0.0025275	0.0011472	0.0013562	0.00079248	0.00067012	0.00095873	0.00059592
198	TRUE	Empty	Domain amino terminal to FKBP-type peptidyl-prolyl isomerase [AP serovar 8]	CUU51434.1 (+1)		22 kDa		0.0013		B low, C low, D high, E high	unknown	0	0	0	0	0.0023625	0.0016781	0.0022864	0.0021318
199	TRUE	Empty	30S ribosomal protein S3 [AP serovar 8]	CUU53203.1 (+1)		26 kDa		0.0015		B low, C low, D high, E high	unknown	0	0	0	0	0.0011702	0.0015832	0.0015729	0.0013199
200	TRUE	Empty	ABC transporter ATP-binding protein [AP serovar 8]	CUU52618.1 (+1)		62 kDa		0.0037		B low, C low, D high, E high	unknown	0	0	0	0	0.00057702	0.00083645	0.00053186	0.0004649
201	TRUE	Empty	hypothetical protein MIDG2331_00036 [AP serovar 8]	CUU51355.1 (+1)		10 kDa		0.00081		B low, C low, D high, E high	unknown	0	0	0	0	0.0055401	0.0040885	0.0052806	0.0051128
202	TRUE	Empty	CDP-diacylglycerol--serineO-phosphatidyltransferase [AP serovar 8]	CUU51362.1 (+1)		53 kDa		0.0053		B low, C low, D high, E high	unknown	0	0	0	0	0.00050476	0.00092194	0.00097703	0.0010248
203	TRUE	Empty	branched-chain amino acid aminotransferase [AP serovar 8]	CUU51390.1 (+1)		38 kDa		0.026		B low, C low, D high, E high	unknown	0	0	0	0	0.00079707	0.0016176	0.00096428	0.0011988
204	TRUE	Empty	UDP-N-Acetyllglucosamine-1-carboxyvinyltransferase [AP serovar 8]	CUU52622.1 (+1)		46 kDa		0.059		[]	unknown	0	0	0	0	0.00043238	0.0012065	0.00078462	0.00085348
205	TRUE	Empty	seryl-tRNA synthetase [AP serovar 8]	CUU52184.1 (+1)		48 kDa		< 0.00010		B low, C low, D high, E high	unknown	0	0	0	0	0.00063216	0.00074838	0.0011047	0.0010696
206	TRUE	Empty	50S ribosomal protein L28 [AP serovar 8]	CUU53417.1 (+1)		9 kDa		0.47		[]	unknown	0	0	0	0.0090502	0.0047007	0.0041737	0.0042651	0.0053022
207	TRUE	Empty	hypothetical protein MIDG2331_01139 [AP serovar 8]	CUU52422.1 (+1)		30 kDa		0.53		[]	unknown	0	0	0.0029379	0	0.0010147	0.0015445	0.0012276	0.0015261
208	TRUE	Empty	transthyretin-like periplasmic protein [AP serovar 8]	CUU52131.1 (+1)		16 kDa		0.11		[]	unknown	0	0	0.0029057	0.0068703	0.0026763	0.0023763	0.0026981	0.0022641
209	TRUE	Empty	uracil phosphoribosyltransferase [AP serovar 8]	CUU51720.1 (+1)		23 kDa		< 0.00010		B low, C low, D high, E high	unknown	0	0	0	0	0.0015424	0.0017887	0.0021325	0.0019883
210	TRUE	Empty	fine tangled pili major subunit [AP serovar 8]	CUU52912.1 (+1)		21 kDa		0.00011		B low, C low, D high, E high	unknown	0	0	0	0	0.00194	0.0017225	0.0015646	0.0013676
211	TRUE	Empty	glucose-specific IIA component [AP serovar 8]	CUU52661.1 (+1)		18 kDa		0.006		B low, C low, D high, E high	unknown	0	0	0	0	0.0022088	0.0014008	0.0015587	0.0018685
212	TRUE	Empty	uridine phosphorylase [AP serovar 8]	CUU53280.1 (+1)		27 kDa		0.0017		B low, C low, D high, E high	unknown	0	0	0	0	0.0018044	0.0014648	0.0011642	0.00081412
213	TRUE	Empty	50S ribosomal protein L13 [AP serovar 8]	CUU51890.1 (+1)		16 kDa		0.043		B low, C low, D high, E high	unknown	0	0	0	0	0.0022593	0.0039301	0.0031237	0.0014562
214	TRUE	Empty	putative lipoprotein [AP serovar 8]	CUU51553.1 (+1)		14 kDa		< 0.00010		B low, C low, D high, E high	unknown	0	0	0	0	0.0018481	0.0018753	0.002981	0.0029183
215	TRUE	Empty	putative thiol peroxidase [AP serovar 8]	CUU52907.1 (+1)		17 kDa		0.29		[]	unknown	0	0	0	0.002835	0.0019327	0.001681	0.0026721	0.0018685
216	TRUE	Empty	lipid-A-disaccharide synthase [AP serovar 8]	CUU51326.1 (+1)		44 kDa		0.04		B low, C low, D high, E high	unknown	0	0	0	0	0.00069972	0.0009467	0.00075245	0.0015785
217	TRUE	Empty	ATP-dependent Clp protease chain B [AP serovar 8]	CUU52408.1 (+1)		96 kDa		0.0087		B low, C low, D low, E high	unknown	0	0	0	0	0.00016044	0.0001628	0.00047445	0.00030161
218	TRUE	Empty	D-alanine-D-alanine ligase B [AP serovar 8]	CUU51339.1 (+1)		33 kDa		0.16		[]	unknown	0	0	0	0	0.00045378	0.00076744	0.0017079	0.00051185
219	TRUE	Empty	MRP-like protein ATP-binding protein [AP serovar 8]	CUU52323.1 (+1)		40 kDa		0.0038		B low, C low, D high, E high	unknown	0	0	0	0	0.00087897	0.0010193	0.00091145	0.00056654
220	TRUE	Empty	fructose-1 6-bisphosphatase [AP serovar 8]	CUU52815.1 (+1)		37 kDa		0.0092		B low, C low, D high, E high	unknown	0	0	0	0	0.00082333	0.0011139	0.00066403	0.0010835
221	TRUE	Empty	acyl carrier protein [AP serovar 8]	CUU53258.1 (+1)		9 kDa		0.0035		B low, C low, D high, E high	unknown	0	0	0	0	0.0029761	0.0048319	0.0048005	0.0046997
222	TRUE	Empty	GTP-dependent nucleic acid-binding protein [AP serovar 8]	CUU51353.1 (+1)		40 kDa		0.0017		B low, C low, D high, E high	unknown	0	0	0	0	0.00063129	0.0010249	0.0013238	0.0012817
223	TRUE	Empty	phosphofructokinase [AP serovar 8]	CUU52447.1 (+1)		36 kDa		0.02		B low, C low, D high, E high	unknown	0	0	0	0	0.00099019	0.001866	0.0010268	0.0011169
224	TRUE	Empty	50S ribosomal protein L16 [AP serovar 8]	CUU53204.1 (+1)		15 kDa		0.00054		B low, C low, D high, E high	unknown	0	0	0	0	0.00337	0.0030776	0.0021744	0.0015205
225	TRUE	Empty	NADP-dependent malic enzyme [AP serovar 8]	CUU51810.1 (+1)		45 kDa		0.00022		B low, C low, D high, E high	unknown	0	0	0	0	0.00043442	0.00055103	0.00061315	0.00061252
226	TRUE	Empty	elongation factor P [AP serovar 8]	CUU51985.1 (+1)		21 kDa		0.0011		B low, C low, D high, E high	unknown	0	0	0	0	0.0012189	0.0017316	0.0017696	0.0019249
227	TRUE	Empty	MULTISPECIES: lipoprotein NlpI [Actinobacillus]	WP_005603953.1		35 kDa		0.00037		B low, C low, D high, E low	unknown	0	0	0	0	0.0019927	0.0017109	0.00024725	0
228	TRUE	Empty	Copper-containing nitrite reductase precursor [AP serovar 8]	CUU53482.1 (+1)		39 kDa		0.00063		B low, C low, D high, E low	unknown	0	0	0	0	0.00076599	0.00090682	0.00041186	0.000288
229	TRUE	Empty	lipoprotein HlpB [AP serovar 8]	CUU51653.1 (+1)		17 kDa		0.001		B low, C low, D high, E high	unknown	0	0	0	0	0.0017295	0.0014625	0.0020923	0.0016257
230	TRUE	Empty	hypothetical protein MIDG2331_01553 [AP serovar 8]	CUU52807.1 (+1)		19 kDa		0.0076		B low, C low, D high, E high	unknown	0	0	0	0	0.0021442	0.0019038	0.0021616	0.0012093
231	TRUE	Empty	hypothetical protein MIDG2331_00055 [AP serovar 8]	CUU51374.1 (+1)		33 kDa		0.018		B low, C low, D high, E high	unknown	0	0	0	0	0.00079846	0.00064818	0.001288	0.00072051
232	TRUE	Empty	methionyl-tRNA synthetase [AP serovar 8]	CUU51673.1 (+1)		77 kDa		0.0025		B low, C low, D high, E high	unknown	0	0	0	0	0.00033601	0.00047734	0.0003252	0.0003032
233	TRUE	Empty	aspartyl-tRNA synthetase [AP serovar 8]	CUU52473.1 (+1)		67 kDa		0.031		B low, C low, D high, E high	unknown	0	0	0	0	0.0006204	0.00039346	0.00018764	0.00043736
234	TRUE	Empty	protoheme ferro-lyase [AP serovar 8]	CUU53383.1 (+1)		36 kDa		0.012		B low, C low, D high, E high	unknown	0	0	0	0	0.00071837	0.0011663	0.00069525	0.00097235
235	TRUE	Empty	ADP-L-glycero-D-manno-heptose-6-epimerase [AP serovar 8]	CUU53133.1 (+1)		35 kDa		0.16		[]	unknown	0	0	0	0	0.00089283	0.001057	0.0010801	0
236	TRUE	Empty	D-xylose ABC transporter periplasmic sugar-binding protein [AP serovar 8]	CUU53355.1 (+1)		36 kDa		0.04		B low, C low, D high, E high	unknown	0	0	0	0	0.00069024	0.00042024	0.0012247	0.00062285
237	TRUE	Empty	glutathione S-transferase [AP serovar 8]	CUU52944.1 (+1)		23 kDa		0.019		B low, C low, D high, E high	unknown	0	0	0	0	0.0013414	0.0013612	0.0016228	0.00075653
238	TRUE	Empty	RNA polymerase alpha subunit [AP serovar 8]	CUU53222.1 (+1)		36 kDa		0.13		[]	unknown	0	0	0	0	0	0.00056543	0.00078647	0.0021998
239	TRUE	Empty	glucosamine--fructose-6-phosphate aminotransferase [AP serovar 8]	CUU53056.1 (+1)		67 kDa		0.068		[]	unknown	0	0	0	0	0.00060107	0.00022872	0.00054537	0.00033899
240	TRUE	Empty	purine-nucleoside phosphorylase [AP serovar 8]	CUU52337.1 (+1)		26 kDa		0.004		B low, C low, D high, E high	unknown	0	0	0	0	0.0011458	0.001744	0.0012321	0.0012924
241	TRUE	Empty	phosphotransferase system enzyme II mannose-specific factor IIAB [AP serovar 8]	CUU52802.1 (+1)		35 kDa		0.00013		B low, C low, D high, E high	unknown	0	0	0	0	0.00070947	0.0008639	0.00091552	0.0009603
242	TRUE	Empty	thioredoxin reductase [AP serovar 8]	CUU51402.1 (+1)		34 kDa		0.023		B low, C low, D high, E high	unknown	0	0	0	0	0.0011566	0.00058683	0.00069964	0.0008154
243	TRUE	Empty	dihydrodipicolinate synthase [AP serovar 8]	CUU52215.1 (+1)		31 kDa		0.0017		B low, C low, D high, E high	unknown	0	0	0	0	0.00093217	0.0012612	0.00075181	0.00070097
244	TRUE	Empty	heat shock protein [AP serovar 8]	CUU51689.1 (+1)		22 kDa		0.1		[]	unknown	0	0	0	0	0.00092589	0.0028186	0.0013068	0.0018276
245	TRUE	Empty	glutaminyl-tRNA synthetase [AP serovar 8]	CUU51986.1 (+1)		64 kDa		0.12		[]	unknown	0	0	0	0	0.00024729	0.00083645	0.00053186	0.00037192
246	TRUE	Empty	soluble cytochrome b562 [AP serovar 8]	CUU52452.1 (+1)		14 kDa		0.88		[]	unknown	0	0.0035365	0.0032104	0	0.0011088	0	0.0017886	0.0016676
247	TRUE	Empty	HexD capsule biosynthetic locus protein [AP serovar 8]	CUU53007.1 (+2)		42 kDa		0.0033		B low, C low, D high, E high	unknown	0	0	0	0	0.00046412	0.00035322	0.00028074	0.00039263
248	TRUE	Empty	50S ribosomal protein L4 [AP serovar 8]	CUU53198.1 (+1)		22 kDa		0.094		[]	unknown	0	0	0	0	0.00091664	0.0013952	0.0016634	0.00051696
249	TRUE	Empty	murein L D-transpeptidase [AP serovar 8]	CUU51439.1 (+1)		58 kDa		0.07		[]	unknown	0	0	0	0	0.00035188	0.00035706	0.00056759	0.00019845
250	TRUE	Empty	ribosomal protein L20 [AP serovar 8]	CUU51542.1 (+1)		13 kDa		0.00092		B low, C low, D high, E high	unknown	0	0	0	0	0.0023503	0.0031799	0.0028434	0.0030929
251	TRUE	Empty	ferric uptake regulation protein [AP serovar 8]	CUU52538.1 (+1)		17 kDa		0.0062		B low, C low, D high, E high	unknown	0	0	0	0	0.0021532	0.0031213	0.0017366	0.0024287
252	TRUE	Empty	inositol-1-monophosphatase [AP]	WP_005595989.1		29 kDa		0.00081		B low, C low, D high, E high	unknown	0	0	0	0	0.001358	0.0017225	0.0010952	0.00095734
253	TRUE	Empty	putative NAD(P)H nitroreductase [AP serovar 8]	CUU52520.1 (+1)		25 kDa		0.012		B low, C low, D low, E high	unknown	0	0	0	0	0.0010416	0.00063418	0.0015122	0.0023498
254	TRUE	Empty	50S ribosomal protein L15 [AP serovar 8]	CUU53216.1 (+1)		15 kDa		0.035		B low, C low, D high, E high	unknown	0	0	0	0	0.0019097	0.00096889	0.0010268	0.000718
255	TRUE	Empty	ABC-type uncharacterized transport system periplasmic component [AP serovar 8]	CUU51812.1 (+1)		24 kDa		0.00056		B low, C low, D high, E high	unknown	0	0	0	0	0.00064552	0.00087336	0.0010412	0.00097082
256	TRUE	Empty	protein export protein [AP serovar 8]	CUU52929.1 (+1)		19 kDa		0.003		B low, C low, D high, E high	unknown	0	0	0	0	0.0013805	0.001681	0.0017814	0.0024914
257	TRUE	Empty	peptide chain release factor 3 [AP serovar 8]	CUU51349.1 (+1)		59 kDa		< 0.00010		B low, C low, D high, E high	unknown	0	0	0	0	0.0005228	0.00044208	0.00049192	0.00049141
258	TRUE	Empty	hypothetical protein MIDG2331_00625 [AP serovar 8]	CUU51923.1 (+1)		55 kDa		0.014		B low, C low, D high, E high	unknown	0	0	0	0	0.00037186	0.00066034	0.00052485	0.00073403
259	TRUE	Empty	penicillin-binding protein 5 [AP serovar 8]	CUU53021.1 (+1)		43 kDa		0.00058		B low, C low, D high, E low	unknown	0	0	0	0	0.0011692	0.00094912	0.00047148	0.00039564
260	TRUE	Empty	polyribonucleotide nucleotidyltransferase [AP serovar 8]	CUU51866.1 (+1)		77 kDa		0.025		B low, C low, D high, E high	unknown	0	0	0	0	0.0005128	0.00026018	0.00031019	0.00028921
261	TRUE	Empty	putative sigma 54 modulation protein [AP serovar 8]	CUU52217.1 (+1)		12 kDa		0.1		[]	unknown	0	0	0	0	0.0039662	0.0013415	0.0035542	0.0019883
262	TRUE	Empty	arginyl-tRNA synthetase [AP serovar 8]	CUU51358.1 (+1)		64 kDa		0.076		[]	unknown	0	0	0	0	0.00031883	0.00040441	0.00070714	0.00026972
263	TRUE	Empty	hypothetical protein MIDG2331_00255 [AP serovar 8]	CUU51565.1 (+1)		47 kDa		0.027		B low, C low, D high, E high	unknown	0	0	0	0	0.00043649	0.00066438	0.00070408	0.00036926
264	TRUE	Empty	methionine aminopeptidase [AP serovar 8]	CUU53477.1 (+1)		30 kDa		0.004		B low, C low, D high, E high	unknown	0	0	0	0	0.0010261	0.0015618	0.0011034	0.0011574
265	TRUE	Empty	putative transcriptional regulator [AP serovar 8]	CUU52913.1 (+1)		11 kDa		0.03		B low, C low, D high, E high	unknown	0	0	0	0	0.0032082	0.0027904	0.0044357	0.0020679
266	TRUE	Empty	high-affinity Fe2+/Pb2+ permease [AP serovar 8]	CUU51977.1 (+1)		23 kDa		0.013		B low, C low, D high, E low	unknown	0	0	0	0	0.0017799	0.0022576	0.00089719	0
267	TRUE	Empty	thioredoxin [AP serovar 8]	CUU52399.1 (+1)		12 kDa		0.065		[]	unknown	0	0	0	0	0.0021825	0.0022146	0.0017602	0
268	TRUE	Empty	Bacterial protein of unknown function (YtfJ_HI0045) [AP serovar 8]	CUU52386.1 (+1)		20 kDa		0.48		[]	unknown	0	0	0	0	0	0	0.0011924	0
269	TRUE	Empty	preprotein translocase SecA subunit [AP serovar 8]	CUU51555.1 (+1)		103 kDa		0.0015		B low, C low, D high, E high	unknown	0	0	0	0	0.00020257	0.00025694	0.0003676	0.00028562
270	TRUE	Empty	octaprenyl-diphosphate synthase [AP serovar 8]	CUU53440.1 (+1)		36 kDa		< 0.00010		B low, C low, D high, E high	unknown	0	0	0	0	0.00083079	0.00098352	0.0011167	0.0010933
271	TRUE	Empty	transcription antitermination protein [AP serovar 8]	CUU53140.1 (+1)		22 kDa		< 0.00010		B low, C low, D high, E high	unknown	0	0	0	0	0.0012254	0.0012435	0.0015814	0.0016587
272	TRUE	Empty	asparagine synthetase A [AP serovar 8]	CUU53278.1 (+1)		37 kDa		0.0074		B low, C low, D high, E high	unknown	0	0	0	0	0.00041665	0.00084558	0.0010081	0.0012532
273	TRUE	Empty	peptidoglycan-associated outer membrane lipoprotein [AP serovar 8]	CUU51623.1 (+1)		16 kDa		0.091		[]	unknown	0.011752	0.0038467	0.0091665	0.0061923	0	0	0	0
274	TRUE	Empty	outer membrane lipoprotein carrier protein [AP serovar 8]	CUU51798.1 (+1)		24 kDa		0.42		[]	unknown	0	0	0.001869	0	0.00086069	0.00065502	0.0015619	0.00097082
275	TRUE	Empty	putative flavoprotein [AP serovar 8]	CUU53442.1 (+1)		19 kDa		< 0.00010		B low, C low, D high, E high	unknown	0	0	0	0	0.00075134	0.0007624	0.0014139	0.0014125
276	TRUE	Empty	histidyl-tRNA synthetase [AP serovar 8]	CUU52500.1 (+1)		48 kDa		0.0043		B low, C low, D high, E low	unknown	0	0	0	0	0.00075845	0.0009895	0.00026216	0.00048885
277	TRUE	Empty	plastocyanin [AP serovar 8]	CUU53232.1 (+1)		16 kDa		0.002		B low, C low, D high, E high	unknown	0	0	0	0	0.001282	0.0016261	0.00077547	0.0010845
278	TRUE	Empty	3-isopropylmalate dehydrogenase [AP serovar 8]	CUU51756.1 (+1)		39 kDa		0.0028		B low, C low, D high, E high	unknown	0	0	0	0	0.00050924	0.00077511	0.00082143	0.0010052
279	TRUE	Empty	ribose-phosphate pyrophosphokinase [AP serovar 8]	CUU52088.1 (+1)		34 kDa		< 0.00010		B low, C low, D high, E high	unknown	0	0	0	0	0.00058015	0.00058869	0.0009358	0.00081798
280	TRUE	Empty	tryptophanyl-tRNA synthetase [AP serovar 8]	CUU53335.1 (+1)		39 kDa		0.023		B low, C low, D high, E high	unknown	0	0	0	0	0.00040203	0.00067992	0.00075658	0.00045348
281	TRUE	Empty	phosphoheptose isomerase [AP serovar 8]	CUU52114.1 (+1)		21 kDa		0.00069		B low, C low, D high, E high	unknown	0	0	0	0	0.0011812	0.0009589	0.0015243	0.0018653
282	TRUE	Empty	glutamine synthetase [AP serovar 8]	CUU53387.1 (+1)		52 kDa		0.051		[]	unknown	0	0	0	0	0.00019461	0	0.00062784	0.00032928
283	TRUE	Empty	phosphoglycerate dehydrogenase [AP serovar 8]	CUU52900.1 (+1)		44 kDa		0.066		[]	unknown	0	0	0	0	0.00033617	0.00068225	0.00054226	0.00025279
284	TRUE	Empty	glutamate dehydrogenase [AP serovar 8]	CUU51750.1 (+1)		49 kDa		0.0027		B low, C low, D high, E high	unknown	0	0	0	0	0.00030829	0.00031283	0.00049728	0.00034773
285	TRUE	Empty	prolyl-tRNA synthetase [AP serovar 8]	CUU53269.1 (+1)		64 kDa		0.0077		B low, C low, D high, E high	unknown	0	0	0	0	0.00048159	0.00032579	0.00038842	0.00027161
286	TRUE	Empty	DNA polymerase III beta chain [AP serovar 8]	CUU51321.1 (+1)		41 kDa		0.0099		B low, C low, D high, E high	unknown	0	0	0	0	0.00024976	0.00050688	0.0005036	0.00056345
287	TRUE	Empty	uroporphyrinogen-III decarboxylase [AP serovar 8]	CUU51430.1 (+1)		39 kDa		0.01		B low, C low, D high, E high	unknown	0	0	0	0	0.00077681	0.001051	0.00062651	0.00029207
288	TRUE	Empty	30S ribosomal protein S18 [AP serovar 8]	CUU52495.1 (+1)		9 kDa		0.0029		B low, C low, D high, E high	unknown	0	0	0	0	0.0030555	0.0043406	0.0024643	0.0027571
289	TRUE	Empty	hypothetical protein MIDG2331_00583 [AP serovar 8]	CUU51882.1 (+1)		12 kDa		0.047		B low, C low, D low, E high	unknown	0	0	0	0	0	0.0017887	0.002488	0.0024854
290	TRUE	Empty	ribonucleoside-diphosphate reductase alpha subunit 1 [AP serovar 8]	CUU51466.1 (+1)		63 kDa		0.00044		B low, C low, D high, E high	unknown	0	0	0	0	0.00033092	0.00041974	0.00053378	0.00046657
291	TRUE	Empty	xanthine-guanine phosphoribosyltransferase [AP serovar 8]	CUU51573.1 (+1)		18 kDa		0.0057		B low, C low, D high, E high	unknown	0	0	0	0	0.0014596	0.0020735	0.0014126	0.00098783
292	TRUE	Empty	hypothetical protein MIDG2331_00076 [AP serovar 8]	CUU51391.1 (+1)		12 kDa		0.0014		B low, C low, D high, E high	unknown	0	0	0	0	0.0024999	0.0029595	0.0016802	0.0023498
293	TRUE	Empty	tyrosyl-tRNA synthetase [AP serovar 8]	CUU52873.1 (+1)		44 kDa		0.012		B low, C low, D low, E high	unknown	0	0	0	0	0	0.00023488	0.00046672	0.00052219
294	TRUE	Empty	phosphomannomutase [AP serovar 8]	CUU51959.1 (+1)		50 kDa		0.0044		B low, C low, D high, E high	unknown	0	0	0	0	0.00050699	0.00030867	0.00049068	0.00045749
295	TRUE	Empty	Flp pilus assembly protein [AP serovar 8]	CUU51836.1 (+1)		28 kDa		0.0017		B low, C low, D high, E high	unknown	0	0	0	0	0.00091664	0.00093013	0.00088714	0.0012407
296	TRUE	Empty	hypothetical protein MIDG2331_00233 [AP serovar 8]	CUU51544.1 (+1)		11 kDa		0.0037		B low, C low, D high, E high	unknown	0	0	0	0	0.00189	0.0014384	0.0015243	0.0021318
297	TRUE	Empty	orotidine 5'-phosphate decarboxylase [AP serovar 8]	CUU52048.1 (+1)		25 kDa		0.6		[]	unknown	0	0	0	0	0	0.00080881	0.00048214	0
298	TRUE	Empty	CTP synthase [AP serovar 8]	CUU51454.1 (+1)		60 kDa		0.00092		B low, C low, D high, E high	unknown	0	0	0	0	0.00033638	0.00042667	0.00033912	0.00028457
299	TRUE	Empty	transketolase [AP serovar 8]	CUU52306.1 (+1)		73 kDa		0.049		B low, C low, D high, E high	unknown	0	0	0	0	0.00013722	0.00020886	0.00033201	0.00015478
300	TRUE	Empty	biofilm PGA synthesis protein PgaA precursor [AP serovar 8]	CUU53367.1 (+1)		92 kDa		0.25		[]	unknown	0	0	0	0	0.00011401	0.00017353	0	0.0001929
301	TRUE	Empty	phenylalanyl-tRNA synthetase beta subunit [AP serovar 8]	CUU51899.1 (+1)		86 kDa		0.028		B low, C low, D low, E high	unknown	0	0	0	0	0	0.000117	0.00018598	0.00019508
302	TRUE	Empty	peptidyl-prolyl cis-trans isomerase B [AP serovar 8]	CUU52230.1 (+1)		19 kDa		0.15		[]	unknown	0	0	0	0	0	0.0011007	0.00087489	0.0012236
303	TRUE	Empty	chaperone protein [AP serovar 8]	CUU52239.1 (+1)		67 kDa		< 0.00010		B low, C low, D high, E high	unknown	0	0	0	0	0.00037141	0.00037688	0.00023964	0.00025136
304	TRUE	Empty	N-acetylmuramoyl-L-alanine amidase [AP serovar 8]	CUU52459.1 (+1)		42 kDa		0.00056		B low, C low, D high, E high	unknown	0	0	0	0	0.00036088	0.00048826	0.00058211	0.00054274
305	TRUE	Empty	L-2 4-diaminobutyrate decarboxylase [AP serovar 8]	CUU53421.1 (+1)		56 kDa		0.048		B low, C low, D high, E high	unknown	0	0	0	0	0.00026907	0.00063708	0.00036168	0.00050584
306	TRUE	Empty	translation initiation factor IF-2 [AP serovar 8]	CUU51924.1 (+1)		91 kDa		0.021		B low, C low, D high, E high	unknown	0	0	0	0	0.00016349	0.0003318	0.00026372	0.00036882
307	TRUE	Empty	mannitol-1-phosphate/altronate dehydrogenase [AP serovar 8]	CUU53054.1 (+1)		42 kDa		0.0012		B low, C low, D high, E high	unknown	0	0	0	0	0.00048371	0.00049084	0.00039012	0.00054561
308	TRUE	Empty	Bifunctional aspartokinase/homoserine dehydrogenase 1 [AP serovar 8]	CUU51568.1 (+1)		88 kDa		< 0.00010		B low, C low, D high, E high	unknown	0	0	0	0	0.00022412	0.00022742	0.00022594	0.00025279
309	TRUE	Empty	ribosomal protein L11 methyltransferase [AP serovar 8]	CUU52958.1 (+1)		32 kDa		0.0097		B low, C low, D high, E high	unknown	0	0	0	0	0.00046927	0.00079363	0.00050463	0.00052931
310	TRUE	Empty	single stranded DNA binding protein [AP serovar 8]	CUU52097.1 (+1)		19 kDa		0.033		B low, C low, D high, E high	unknown	0	0	0	0	0.0005268	0.0013364	0.0010622	0.0011884
311	TRUE	Empty	hypothetical protein MIDG2331_01797 [AP serovar 8]	CUU53034.1 (+1)		22 kDa		0.017		B low, C low, D high, E low	unknown	0	0	0	0	0.0013095	0.0013288	0.00070408	0
312	TRUE	Empty	N-acetyl-beta-hexosaminidase [AP serovar 8]	CUU52415.1 (+1)		43 kDa		0.0022		B low, C low, D high, E high	unknown	0	0	0	0	0.00060785	0.00049344	0.00039219	0.0005485
313	TRUE	Empty	ATP synthase beta chain [AP serovar 8]	CUU53071.1 (+1)		50 kDa		0.071		[]	unknown	0	0	0	0	0.00030087	0.00071236	0.00016177	0.00022624
314	TRUE	Empty	aminopeptidase N protein [AP serovar 8]	CUU52749.1 (+1)		100 kDa		0.38		[]	unknown	0	0	0	0	0.00010548	0.00016055	0.00025522	0
315	TRUE	Empty	hypothetical protein MIDG2331_01099 [AP serovar 8]	CUU52382.1 (+1)		22 kDa		0.62		[]	unknown	0.0027064	0	0	0	0.00046295	0.0014093	0.00056006	0.00052219
316	TRUE	Empty	ribosomal protein L29 [AP serovar 8]	CUU53205.1 (+1)		7 kDa		0.0015		B high, C low, D low, E low	unknown	0.0085059	0.0092809	0	0	0.00291	0.0014764	0.0017602	0
317	TRUE	Empty	purine nucleotide synthesis repressor [AP serovar 8]	CUU52132.1 (+1)		38 kDa		0.57		[]	unknown	0	0	0	0	0	0.00055365	0.00022002	0
318	TRUE	Empty	stringent starvation protein A [AP serovar 8]	CUU51965.1 (+1)		24 kDa		0.62		[]	unknown	0	0	0	0	0.00085667	0	0.00086365	0
319	TRUE	Empty	aerobic respiration control protein [AP serovar 8]	CUU51367.1 (+1)		27 kDa		0.003		B low, C low, D low, E high	unknown	0	0	0	0	0	0	0.0012425	0.00086885
320	TRUE	Empty	hypothetical protein MIDG2331_00686 [AP serovar 8]	CUU51984.1 (+1)		19 kDa		0.61		[]	unknown	0	0	0	0	0	0.0009895	0	0.0010999
321	TRUE	Empty	FkbP-type peptidyl-prolyl cis-trans isomerase [AP serovar 8]	CUU52896.1 (+1)		21 kDa		0.0011		B low, C low, D high, E high	unknown	0	0	0	0	0.00093059	0.00070822	0.00093818	0.00078725
322	TRUE	Empty	autoinducer-2 production protein [AP serovar 8]	CUU52536.1 (+1)		19 kDa		0.0056		B low, C low, D high, E high	unknown	0	0	0	0	0.00081358	0.00055037	0.00087489	0.0012236
323	TRUE	Empty	penicillin-binding protein 4 D-alanyl-D-alanine carboxypeptidase [AP serovar 8]	CUU52259.1 (+1)		52 kDa		0.015		B low, C low, D high, E high	unknown	0	0	0	0	0.00028645	0.00029067	0.00015402	0.0003231
324	TRUE	Empty	UTP-glucose-1-phosphate uridylyltransferase [AP serovar 8]	CUU51958.1 (+1)		32 kDa		0.00061		B low, C low, D high, E high	unknown	0	0	0	0	0.00062145	0.00047295	0.00062651	0.00070097
325	TRUE	Empty	50S ribosomal protein L2 [AP serovar 8]	CUU53200.1 (+1)		30 kDa		< 0.00010		B low, C low, D high, E high	unknown	0	0	0	0	0.00067153	0.00068142	0.000677	0.00075746
326	TRUE	Empty	putative 2-hydroxyacid dehydrogenase [AP serovar 8]	CUU53486.1 (+1)		34 kDa		0.0099		B low, C low, D high, E high	unknown	0	0	0	0	0.00029007	0.00058869	0.00058488	0.00065438
327	TRUE	Empty	glucosamine-1-phosphate N-acetyltransferase /UDP-N-acetylglucosamine pyrophosphorylase [AP serovar 8]	CUU51877.1 (+1)		49 kDa		0.0099		B low, C low, D high, E high	unknown	0	0	0	0	0.0002019	0.00040975	0.00040709	0.00045547
328	TRUE	Empty	outer membrane protein [AP serovar 8]	CUU52153.1 (+1)		51 kDa		0.00072		B low, C low, D high, E high	unknown	0	0	0	0	0.0003951	0.00030069	0.00031866	0.00033424
329	TRUE	Empty	peptide chain release factor 1 [AP serovar 8]	CUU53491.1 (+1)		41 kDa		0.29		[]	unknown	0	0	0	0	0.00025462	0.00051674	0.00051339	0
330	TRUE	Empty	nifU-like protein [AP serovar 8]	CUU52244.1 (+1)		14 kDa		0.59		[]	unknown	0	0	0	0	0.0010826	0	0.00058211	0
331	TRUE	Empty	putative lipoprotein [AP serovar 8]	CUU51652.1 (+1)		22 kDa		0.011		B low, C low, D low, E high	unknown	0	0	0	0	0	0	0.0012622	0.00075653
332	TRUE	Empty	cobalamin-independent methionine synthase II [AP serovar 8]	CUU51640.1 (+1)		41 kDa		0.00077		B low, C low, D high, E high	unknown	0	0	0	0	0.00050643	0.00064236	0.00030633	0.00028562
333	TRUE	Empty	glutamate-1-semialdehyde aminotransferase [AP serovar 8]	CUU52977.1 (+1)		45 kDa		0.0036		B low, C low, D high, E high	unknown	0	0	0	0	0.00043035	0.00032751	0.00034708	0.00024271
334	TRUE	Empty	mannose-6-phosphate isomerase [AP serovar 8]	CUU52806.1 (+1)		46 kDa		< 0.00010		B low, C low, D high, E low	unknown	0	0	0	0	0.00045717	0.00046391	0	0
335	TRUE	Empty	hypothetical protein MIDG2331_01618 [AP serovar 8]	CUU52872.1 (+1)		18 kDa		0.48		[]	unknown	0	0	0	0	0	0	0	0.00067138
336	TRUE	Empty	adenine phosphoribosyltransferase [AP serovar 8]	CUU51584.1 (+1)		20 kDa		< 0.00010		B low, C low, D high, E high	unknown	0	0	0	0	0.00076813	0.00077944	0.0010325	0.0011552
337	TRUE	Empty	catabolite gene activator (cAMP receptor protein) [AP serovar 8]	CUU53411.1 (+1)		25 kDa		0.064		[]	unknown	0	0	0	0	0.00040559	0.00041524	0.00032712	0
338	TRUE	Empty	N-acetylmuramic acid 6-phosphate etherase/MurNAc-6-P etherase [AP serovar 8]	CUU52957.1 (+1)		32 kDa		0.48		[]	unknown	0	0	0	0	0	0.00045895	0	0
339	TRUE	Empty	malate dehydrogenase [AP serovar 8]	CUU52632.1 (+1)		33 kDa		0.00036		B low, C low, D high, E high	unknown	0	0	0	0	0.0007229	0.00058683	0.00046643	0.00048924
340	TRUE	Empty	putative transcriptional regulatory protein [AP serovar 8]	CUU52475.1 (+1)		26 kDa		0.23		[]	unknown	0	0	0	0	0.00055892	0.0003781	0.00060104	0
341	TRUE	Empty	translation initiation factor IF-3 [AP serovar 8]	CUU51540.1 (+1)		18 kDa		0.54		[]	unknown	0	0	0	0	0.0005765	0	0.0020923	0
342	TRUE	Empty	sulfate adenylate transferase subunit 1 [AP serovar 8]	CUU53285.1 (+1)		47 kDa		0.082		[]	unknown	0	0	0	0	0.00031976	0.00064893	0.00025789	0
343	TRUE	Empty	3-dehydroquinate synthase [AP serovar 8]	CUU51511.1 (+1)		40 kDa		0.48		[]	unknown	0	0	0	0	0	0.00025413	0	0
344	TRUE	Empty	cystathionine gamma-synthase [AP serovar 8]	CUU51991.1 (+1)		42 kDa		< 0.00010		B low, C low, D high, E low	unknown	0	0	0	0	0.00036374	0.0003691	0	0
345	TRUE	Empty	hypothetical protein MIDG2331_01232 [AP serovar 8]	CUU52510.1 (+1)		19 kDa		0.59		[]	unknown	0	0	0	0	0	0.00084558	0.00044805	0
346	TRUE	Empty	putative rare lipoprotein B [AP serovar 8]	CUU52189.1 (+1)		18 kDa		0.0011		B low, C low, D high, E high	unknown	0	0	0	0	0.0011178	0.00085073	0.001127	0.00094566
347	TRUE	Empty	UDP-3-O-(3-hydroxymyristoyl) glucosamine N-acyltransferase [AP serovar 8]	CUU51732.1 (+1)		36 kDa		0.002		B low, C low, D high, E high	unknown	0	0	0	0	0.00040321	0.00040915	0.0004336	0.00060641
348	TRUE	Empty	Ribosome maturation factor RimP [AP serovar 8]	CUU51922.1 (+1)		17 kDa		0.61		[]	unknown	0	0	0	0	0.0011982	0	0.00096638	0
349	TRUE	Empty	putative sigma-E factor negative regulatory protein [AP serovar 8]	CUU51717.1 (+1)		23 kDa		0.003		B low, C low, D low, E high	unknown	0	0	0	0	0	0	0.0010714	0.00074922
350	TRUE	Empty	Lysine-sensitive aspartokinase 3 [AP serovar 8]	CUU52021.1 (+1)		48 kDa		0.48		[]	unknown	0	0	0	0	0	0	0.00024643	0
351	TRUE	Empty	long-chain-fatty-acid--CoA ligase [AP serovar 8]	CUU51719.1 (+1)		63 kDa		0.32		[]	unknown	0	0	0	0	0.00016281	0.00024782	0.00032828	0
352	TRUE	Empty	thiol-disulfide isomerase and thioredoxins [AP serovar 8]	CUU53478.1 (+1)		19 kDa		0.48		[]	unknown	0	0	0	0	0	0	0.001127	0
353	TRUE	Empty	rhodanese-related sulfurtransferase [AP serovar 8]	CUU52620.1 (+1)		14 kDa		0.61		[]	unknown	0	0	0	0	0.00075134	0	0.00090896	0
354	TRUE	Empty	outer membrane protein P2-like protein [AP serovar 8]	CUU51956.1		40 kDa		0.054		[]	unknown	0	0	0	0	0	0	0.00030718	0.00071602
355	TRUE	Empty	hypothetical protein MIDG2331_00594 [AP serovar 8]	CUU51893.1 (+1)		21 kDa		0.59		[]	unknown	0	0	0	0	0.00075964	0	0.00040844	0
356	TRUE	Empty	SnoaL-like polyketide cyclase [AP serovar 8]	CUU52513.1 (+1)		17 kDa		0.26		[]	unknown	0	0	0	0	0.00091664	0	0.00049286	0.0010339
357	TRUE	Empty	Lipoteichoic acid synthase 1 [AP serovar 8]	CUU52119.1 (+1)		73 kDa		0.038		B low, C low, D high, E high	unknown	0	0	0	0	0.00014167	0.00028752	0.00011426	0.0001598
358	TRUE	Empty	tRNA-modifying protein YgfZ [AP serovar 8]	CUU51375.1 (+1)		33 kDa		0.14		[]	unknown	0	0	0	0	0.00062145	0.0003153	0.00037591	0
359	TRUE	Empty	6-phosphogluconolactonase/Glucosamine-6-phosphateisomerase/deaminase [AP serovar 8]	CUU52646.1 (+1)		26 kDa		0.002		B low, C low, D high, E high	unknown	0	0	0	0	0.00059265	0.00060138	0.00063731	0.00089132
360	TRUE	Empty	sucrose-6-phosphate hydrolase [AP serovar 8]	CUU53480.1 (+1)		55 kDa		0.031		B low, C low, D high, E high	unknown	0	0	0	0	0.00019176	0.00019459	0.00015466	0.00032445
361	TRUE	Empty	glycyl-tRNA synthetase alpha subunit [AP serovar 8]	CUU53238.1 (+1)		35 kDa		0.14		[]	unknown	0	0	0	0	0.00045229	0.00045895	0.00048637	0
362	TRUE	Empty	L-serine dehydratase [AP serovar 8]	CUU52173.1 (+1)		50 kDa		0.48		[]	unknown	0	0	0	0	0	0	0	0.00022526
363	TRUE	Empty	DNA topoisomerase I [AP serovar 8]	CUU52007.1 (+1)		98 kDa		0.48		[]	unknown	0	0	0	0	0	0	0	0.00011898
364	TRUE	Empty	Adhesin Ata autotransporter [AP serovar 8]	CUU51422.1 (+1)		460 kDa	TRUE	0.48		[]	unknown	7.8258e-05	0	0	0	0	0	0	0
365	TRUE	Empty	transcription repair coupling factor [AP serovar 8]	CUU52748.1 (+1)		130 kDa		0.48		[]	unknown	0	0	0	0	0	8.0952e-05	0	0
366	TRUE	Empty	DNA polymerase I [AP serovar 8]	CUU51797.1 (+1)		106 kDa		0.48		[]	unknown	0	0	0	0	0	0	7.725e-05	0
367	TRUE	Empty	3-hydroxydecanoyl-(acyl-carrier protein) dehydratase [AP serovar 8]	CUU53332.1 (+1)		19 kDa		0.015		B low, C low, D high, E high	unknown	0	0	0	0	0.00052082	0.001057	0.0010501	0.00088119
368	TRUE	Empty	LysM domain/BON superfamily protein [AP serovar 8]	CUU52926.1 (+1)		16 kDa		0.029		B low, C low, D high, E high	unknown	0	0	0	0	0.00062356	0.0012655	0.00075437	0.001055
369	TRUE	Empty	Putative glucose-6-phosphate 1-epimerase [AP serovar 8]	CUU53365.1 (+1)		31 kDa		0.33		[]	unknown	0	0	0	0	0	0.00069155	0.00041224	0.00038436
370	TRUE	Empty	PTS system phosphocarrier protein HPr [AP serovar 8]	CUU52659.1 (+1)		9 kDa		0.61		[]	unknown	0	0	0	0	0.0016176	0	0.0013046	0
371	TRUE	Empty	MULTISPECIES: acetyl-CoA carboxylase carboxyl transferase subunit alpha [Actinobacillus]	WP_005598724.1 MULTISPECIES: acetyl-CoA carboxylase carboxyl transferase subunit alpha [Actinobacillus]		?		1		[]	unknown	0	0	0	0	-1	-1	-1	-1
372	TRUE	Empty	TonB-dependent hemoglobin/transferrin/lactoferrin family receptor [AP]	WP_039709565.1 (+1)		108 kDa		0.0057		B low, C low, D high, E low	unknown	0	0	0	0	0.00019338	0.00019623	7.7984e-05	0
373	TRUE	Empty	alanyl-tRNA synthetase [AP serovar 8]	CUU51961.1 (+1)		96 kDa		< 0.00010		B low, C low, D low, E high	unknown	0	0	0	0	0	0	0.00016917	0.00017745
374	TRUE	Empty	cell division protein [AP serovar 8]	CUU51341.1 (+1)		45 kDa		0.00019		B low, C low, D low, E high	unknown	0	0	0	0	0	0	0.0004359	0.00036578
375	TRUE	Empty	nucleoside diphosphate kinase [AP serovar 8]	CUU51672.1 (+1)		15 kDa		0.15		[]	unknown	0	0	0	0	0	0.001011	0.00080357	0.0014984
376	TRUE	Empty	ribonucleoside-diphosphate reductase alpha chain [AP serovar 8]	CUU52312.1 (+1)		85 kDa		0.48		[]	unknown	0	0	0	0	0	0.00024607	0	0
377	TRUE	Empty	50S ribosomal protein L27 [AP serovar 8]	CUU53445.1 (+1)		9 kDa		0.48		[]	unknown	0	0	0	0	0	0.0021885	0	0
378	TRUE	Empty	ribosomal protein L21 [AP serovar 8]	CUU53444.1 (+1)		11 kDa		0.58		[]	unknown	0	0	0	0	0	0.00090304	0.0017944	0
379	TRUE	Empty	peptidyl-prolyl cis-trans isomerase D [AP serovar 8]	CUU52326.1 (+1)		69 kDa		0.48		[]	unknown	0	0	0	0	0	0	0.00011829	0
380	TRUE	Empty	autonomous glycyl radical cofactor [AP serovar 8]	CUU51683.1 (+1)		14 kDa		0.0062		B low, C low, D high, E high	unknown	0	0	0	0	0.00071612	0.00109	0.0011551	0.0016155
381	TRUE	Empty	cell division protein [AP serovar 8]	CUU52755.1 (+1)		64 kDa		0.0027		B low, C low, D high, E high	unknown	0	0	0	0	0.00015886	0.0001612	0.00025625	0.00017919
382	TRUE	Empty	1-phosphofructokinase [AP serovar 8]	CUU51665.1 (+1)		34 kDa		0.022		B low, C low, D high, E high	unknown	0	0	0	0	0.00043649	0.00029528	0.00058673	0.00032823
383	TRUE	Empty	putative biotin carboxyl carrier protein ofacetyl-CoA carboxylase [AP serovar 8]	CUU53308.1 (+1)		16 kDa		0.61		[]	unknown	0	0	0	0	0.00059911	0	0.00072479	0
384	TRUE	Empty	threonyl-tRNA synthetase [AP serovar 8]	CUU51536.1 (+1)		74 kDa		0.098		[]	unknown	0	0	0	0	0	0.00021698	0.00022995	0.0002412
385	TRUE	Empty	putative nucleotide-binding protein [AP serovar 8]	CUU52549.1 (+1)		18 kDa		0.48		[]	unknown	0	0	0	0	0	0	0.0009071	0
386	TRUE	Empty	integration host factor alpha chain [AP serovar 8]	CUU51900.1 (+1)		11 kDa		0.61		[]	unknown	0	0	0	0	0.001403	0	0.0011316	0
387	TRUE	Empty	hypothetical protein MIDG2331_00445 [AP serovar 8]	CUU51749.1 (+1)		18 kDa		0.0054		B low, C low, D high, E low	unknown	0	0	0	0	0.00060305	0.00091789	0	0
388	TRUE	Empty	putative NAD(P)H nitroreductase [AP serovar 8]	CUU51897.1 (+1)		25 kDa		0.0017		B low, C low, D high, E high	unknown	0	0	0	0	0.00062498	0.00084558	0.00050406	0.00046997
389	TRUE	Empty	maltose-binding periplasmic protein [AP serovar 8]	CUU52556.1 (+1)		42 kDa		0.0014		B low, C low, D high, E high	unknown	0	0	0	0	0.00034897	0.00035411	0.00037527	0.00026242
390	TRUE	Empty	putative lipoprotein [AP serovar 8]	CUU51901.1 (+1)		19 kDa		0.0036		B low, C low, D high, E high	unknown	0	0	0	0	0.0010536	0.00080184	0.00084975	0.00059421
391	TRUE	Empty	cysteinyl-tRNA synthetase [AP serovar 8]	CUU52229.1 (+1)		52 kDa		0.098		[]	unknown	0	0	0	0	0	0.00030397	0.00032213	0.00033788
392	TRUE	Empty	acetyl-CoA carboxylase carboxyltransferase beta subunit [AP serovar 8]	CUU51920.1 (+1)		33 kDa		0.15		[]	unknown	0	0	0	0	0	0.00046976	0.00037338	0.00052219
393	TRUE	Empty	aminopeptidase A/I [AP serovar 8]	CUU52421.1 (+1)		54 kDa		< 0.00010		B low, C low, D low, E high	unknown	0	0	0	0	0	0	0.00029631	0.0003108
394	TRUE	Empty	cytidylate kinase 1 [AP serovar 8]	CUU52053.1 (+1)		25 kDa		< 0.00010		B low, C low, D high, E low	unknown	0	0	0	0	0.00040921	0.00041524	0	0
395	TRUE	Empty	3-deoxy-manno-octulosonate cytidylyltransferase [AP serovar 8]	CUU51403.1 (+1)		28 kDa		0.044		B low, C low, D high, E low	unknown	0	0	0	0	0.00054998	0.00074411	0	0.00041357
396	TRUE	Empty	homoserine kinase [AP serovar 8]	CUU51567.1 (+1)		35 kDa		0.48		[]	unknown	0	0	0	0	0.00043511	0	0	0
397	TRUE	Empty	putative uroporphyrinogen IIIC-methyltransferase [AP serovar 8]	CUU52331.1 (+1)		49 kDa		0.0016		B low, C low, D high, E low	unknown	0	0	0	0	0.00030829	0.0004171	0	0
398	TRUE	Empty	glucose-6-phosphate 1-dehydrogenase [AP serovar 8]	CUU52647.1 (+1)		56 kDa		0.053		[]	unknown	0	0	0	0	0.00027777	0.00018791	0.00014935	0
399	TRUE	Empty	peptidyl-tRNA hydrolase [AP serovar 8]	CUU51352.1 (+1)		21 kDa		0.23		[]	unknown	0	0	0	0	0.00047249	0.00071918	0.00076215	0
400	TRUE	Empty	hypothetical protein MIDG2331_01538 [AP serovar 8]	CUU52792.1 (+1)		13 kDa		0.14		[]	unknown	0	0	0	0	0.00081118	0.0016463	0.00098135	0
401	TRUE	Empty	cold shock-like protein [AP serovar 8]	CUU51436.1 (+1)		7 kDa		0.057		[]	unknown	0	0	0	0	0.0013285	0	0.0016071	0.0022477
402	TRUE	Empty	putative adenine-specific methylase [AP serovar 8]	CUU52257.1 (+1)		36 kDa		0.0023		B low, C low, D low, E high	unknown	0	0	0	0	0	0	0.00035316	0.00049391
403	TRUE	Empty	GlpX-like protein [AP serovar 8]	CUU51914.1 (+1)		36 kDa		0.48		[]	unknown	0	0	0	0	0	0.00028016	0	0
404	TRUE	Empty	carbamate kinase [AP serovar 8]	CUU52655.1 (+1)		33 kDa		0.003		B low, C low, D low, E high	unknown	0	0	0	0	0	0	0.00046939	0.00032823
405	TRUE	Empty	aspartate aminotransferase [AP serovar 8]	CUU51969.1 (+1)		44 kDa		< 0.00010		B low, C low, D low, E high	unknown	0	0	0	0	0	0	0.00027862	0.00025978
406	TRUE	Empty	30S ribosomal protein s21 [AP serovar 8]	CUU52876.1 (+2)		8 kDa		0.16		[]	unknown	0	0	0	0	0.0032276	0.00131	0.0015619	0
407	TRUE	Empty	transcriptional regulatory protein CpxR [AP serovar 8]	CUU51918.1 (+1)		28 kDa		0.032		B low, C low, D high, E low	unknown	0	0	0	0	0.00075755	0.0015374	0	0
408	TRUE	Empty	iron-regulated outer membrane protein [AP serovar 8]	CUU52635.1 (+1)		77 kDa		0.48		[]	unknown	0.0015159	0	0	0	0	0	0	0
409	TRUE	Empty	putative HTH-type transcriptional regulator [AP serovar 8]	CUU52246.1 (+1)		17 kDa		0.0029		B low, C low, D high, E high	unknown	0	0	0	0	0.00091664	0.00062009	0.00073928	0.00068928
410	TRUE	Empty	hypothetical protein MIDG2331_00638 [AP serovar 8]	CUU51936.1 (+2)		8 kDa		0.0074		B low, C low, D high, E high	unknown	0	0	0	0	0.0012731	0.0019378	0.0015402	0.002154
411	TRUE	Empty	hypoxanthine phosphoribosyl transferase [AP serovar 8]	CUU51990.1 (+1)		20 kDa		0.14		[]	unknown	0	0	0	0	0.00051209	0.00077944	0.00061951	0
412	TRUE	Empty	ATP-dependent protease LA [AP serovar 8]	CUU51698.1 (+1)		89 kDa		0.48		[]	unknown	0	0	0	0	0	0.00017397	0	0
413	TRUE	Empty	glycerol-3-phosphate acyltransferase [AP serovar 8]	CUU52430.1 (+1)		94 kDa		0.48		[]	unknown	0	0	0	0	0	0.00011288	0	0
414	TRUE	Empty	glucose inhibited division protein A [AP serovar 8]	CUU53080.1 (+1)		70 kDa		0.13		[]	unknown	0	0	0	0	0.00021825	0.00014764	0.00017602	0
415	TRUE	Empty	putative tRNA/rRNA methyltransferase [AP serovar 8]	CUU51361.1 (+1)		27 kDa		0.18		[]	unknown	0	0	0	0	0	0.00056486	0.00059861	0.00041859
416	TRUE	Empty	putative cystathionine beta-lyase [AP serovar 8]	CUU52012.1 (+1)		46 kDa		0.003		B low, C low, D low, E high	unknown	0	0	0	0	0	0	0.00035037	0.00024501
417	TRUE	Empty	shikimate kinase I [AP serovar 8]	CUU51512.1 (+1)		19 kDa		0.48		[]	unknown	0	0	0	0	0.00052985	0	0	0
418	TRUE	Empty	signal recognition particle GTPase [AP serovar 8]	CUU53181.1 (+1)		51 kDa		0.18		[]	unknown	0	0	0	0	0.00019798	0.00020089	0.00023951	0
419	TRUE	Empty	phosphoglucosamine mutase [AP serovar 8]	CUU52898.1 (+1)		47 kDa		0.48		[]	unknown	0	0	0	0	0	0.00031423	0	0
420	TRUE	Empty	Na+-translocating NADH-ubiquinone oxidoreductase subunit A [AP serovar 8]	CUU51468.1 (+1)		49 kDa		0.48		[]	unknown	0	0	0	0	0	0.00031073	0	0
421	TRUE	Empty	anaerobic glycerol-3-phosphate dehydrogenase subunit B [AP serovar 8]	CUU51702.1 (+1)		47 kDa		0.018		B low, C low, D high, E low	unknown	0	0	0	0	0.00032125	0.00043464	0.00017273	0
422	TRUE	Empty	3-hydroxyisobutyrate dehydrogenase [AP serovar 8]	CUU52519.1 (+1)		30 kDa		0.48		[]	unknown	0	0	0	0	0	0.00032185	0	0
423	TRUE	Empty	2-dehydro-3-deoxyphosphooctonate aldolase [AP serovar 8]	CUU53487.1 (+1)		31 kDa		0.056		[]	unknown	0	0	0	0	0.00032276	0.00049127	0.00026031	0
424	TRUE	Empty	transcription elongation factor [AP serovar 8]	CUU52258.1 (+1)		17 kDa		0.48		[]	unknown	0	0	0	0	0	0	0.0011698	0
425	TRUE	Empty	phenylalanyl-tRNA synthetase alpha subunit [AP serovar 8]	CUU51898.1 (+1)		38 kDa		0.59		[]	unknown	0	0	0	0	0	0.00042537	0.00022539	0
426	TRUE	Empty	glucose-1-phosphate adenylyltransferase [AP serovar 8]	CUU51669.1 (+1)		49 kDa		0.003		B low, C low, D low, E high	unknown	0	0	0	0	0	0	0.00033757	0.00023606
427	TRUE	Empty	inosine-5'-monophosphate dehydrogenase [AP serovar 8]	CUU51883.1 (+1)		52 kDa		0.48		[]	unknown	0	0	0	0	0	0	0.00030361	0
428	TRUE	Empty	cell division protein [AP serovar 8]	CUU51908.1 (+1)		106 kDa		0.48		[]	unknown	0	0	0	0	0	0.00014594	0	0
429	TRUE	Empty	Putative esterase [AP serovar 8]	CUU53325.1 (+1)		29 kDa		0.48		[]	unknown	0	0	0	0	0	0.00037205	0	0
430	TRUE	Empty	glycine cleavage system transcriptional activator [AP serovar 8]	CUU51449.1 (+1)		34 kDa		0.48		[]	unknown	0	0	0	0	0	0	0.00024976	0
431	TRUE	Empty	type II secretory protein [AP serovar 8]	CUU51518.1 (+1)		48 kDa		0.48		[]	unknown	0	0	0	0	0	0	0.00034226	0
432	TRUE	Empty	putative DNA transformation protein [AP serovar 8]	CUU53195.1 (+1)		26 kDa		0.48		[]	unknown	0	0	0	0	0	0	0.00050868	0
433	TRUE	Empty	aspartate ammonia-lyase [AP serovar 8]	CUU52412.1 (+1)		52 kDa		0.083		[]	unknown	0	0	0	0	0	0.00019582	0.00023346	0.00021767
434	TRUE	Empty	phosphoribosylaminoimidazole succinocarboxamide(SAICAR) synthase [AP serovar 8]	CUU53463.1 (+1)		32 kDa		0.48		[]	unknown	0	0	0	0	0	0	0.0003891	0
435	TRUE	Empty	aminotransferase [AP serovar 8]	CUU52366.1 (+1)		45 kDa		0.48		[]	unknown	0	0	0	0	0	0	0.00018254	0
436	TRUE	Empty	histidinol-phosphate aminotransferase/Tyrosine aminotransferase [AP serovar 8]	CUU53466.1 (+1)		39 kDa		< 0.00010		B low, C low, D high, E low	unknown	0	0	0	0	0.0002619	0.00026575	0	0
437	TRUE	Empty	peptide chain release factor 2 [AP serovar 8]	CUU51647.1 (+1)		39 kDa		0.0012		B low, C low, D high, E high	unknown	0	0	0	0	0.00026416	0.00026805	0.00021305	0.00029796
438	TRUE	Empty	ribonuclease III [AP serovar 8]	CUU51830.1 (+1)		25 kDa		0.48		[]	unknown	0	0	0	0	0.00041105	0	0	0
439	TRUE	Empty	putative GST-like protein [AP serovar 8]	CUU52524.1 (+1)		30 kDa		0.48		[]	unknown	0	0	0	0	0	0	0.00028003	0
440	TRUE	Empty	hypothetical protein MIDG2331_02246 [AP serovar 8]	CUU53462.1 (+1)		12 kDa		0.48		[]	unknown	0	0	0	0	0	0	0	0.00098469
441	TRUE	Empty	sulfate adenylate transferase subunit 2 [AP serovar 8]	CUU53286.1 (+1)		35 kDa		0.57		[]	unknown	0	0	0	0	0	0.00060398	0.00024003	0
442	TRUE	Empty	oxaloacetate decarboxylase alpha chain [AP serovar 8]	CUU52786.1 (+1)		65 kDa		0.48		[]	unknown	0	0	0	0	0	0	0.00012321	0
443	TRUE	Empty	Putative heme iron utilization protein [AP serovar 8]	CUU52371.1 (+1)		20 kDa		0.0041		B low, C low, D high, E low	unknown	0	0	0	0	0.00079477	0.00053765	0	0
444	TRUE	Empty	putative phosphatase [AP serovar 8]	CUU52160.1 (+1)		20 kDa		0.0012		B low, C low, D high, E high	unknown	0	0	0	0	0.00050365	0.00051106	0.0004062	0.00056809
445	TRUE	Empty	putative translation initiation inhibitor [AP serovar 8]	CUU51753.1 (+1)		14 kDa		0.0012		B low, C low, D high, E high	unknown	0	0	0	0	0.00071057	0.00072103	0.00057309	0.00080149
446	TRUE	Empty	lipooligosaccharide galactosyltransferase I [AP serovar 8]	CUU52303.1 (+1)		26 kDa		0.0023		B low, C low, D low, E high	unknown	0	0	0	0	0	0	0.00032568	0.00045547
447	TRUE	Empty	putative oxidoreductase [AP serovar 8]	CUU52505.1 (+1)		39 kDa		0.59		[]	unknown	0	0	0	0	0	0.00040207	0.00021305	0
448	TRUE	Empty	ferrichrome-binding periplasmic protein [AP serovar 8]	CUU53459.1 (+1)		36 kDa		0.48		[]	unknown	0	0	0	0	0	0.00029249	0	0
449	TRUE	Empty	thymidylate synthase [AP serovar 8]	CUU51433.1 (+1)		32 kDa		< 0.00010		B low, C low, D high, E low	unknown	0	0	0	0	0.00048585	0.000493	0	0
450	TRUE	Empty	hypothetical protein MIDG2331_01608 [AP serovar 8]	CUU52862.1 (+1)		38 kDa		0.48		[]	unknown	0	0	0	0	0	0	0.00022068	0
451	TRUE	Empty	ribosome binding factor A [AP serovar 8]	CUU51925.1 (+1)		15 kDa		0.61		[]	unknown	0	0	0	0	0	0.00073239	0.00058211	0
452	TRUE	Empty	pyridoxine kinase [AP serovar 8]	CUU52903.1 (+1)		31 kDa		0.48		[]	unknown	0	0	0	0	0	0	0.00025849	0
453	TRUE	Empty	hypothetical protein MIDG2331_02206 [AP serovar 8]	CUU53424.1 (+1)		12 kDa		0.48		[]	unknown	0	0	0	0	0	0	0.0010081	0
454	TRUE	Empty	putative transcriptional accessory protein [AP serovar 8]	CUU52592.1 (+1)		86 kDa		0.48		[]	unknown	0	0	0	0	0	0	9.5391e-05	0
455	TRUE	Empty	putative gamma-carboxymuconolactone decarboxylase subunit [AP serovar 8]	CUU52619.1 (+1)		12 kDa		0.61		[]	unknown	0	0	0	0	0	0.00083048	0.00099011	0
456	TRUE	Empty	10 kDa chaperonin [AP serovar 8]	CUU52336.1 (+1)		10 kDa		0.48		[]	unknown	0	0	0	0	0.0014322	0	0	0
457	TRUE	Empty	putative ribosomal oxygenase [AP serovar 8]	CUU53228.1 (+1)		46 kDa		0.61		[]	unknown	0	0	0	0	0	0.00023429	0	0.00026044
458	TRUE	Empty	fused PTS fructose transporter subunit IIA/HPr protein [AP]	WP_039708986.1 (+1)		53 kDa		0.48		[]	unknown	0	0	0	0	0	0	0	0.00020596
459	TRUE	Empty	RecA protein [AP serovar 8]	CUU52467.1 (+1)		41 kDa		0.61		[]	unknown	0	0	0	0	0	0.00024738	0	0.00027498
460	TRUE	Empty	6 7-dimethyl-8-ribityllumazine synthase [AP serovar 8]	CUU51707.1 (+1)		16 kDa		0.48		[]	unknown	0	0	0	0	0.00089866	0	0	0
461	TRUE	Empty	4-diphosphocytidyl-2-C-methyl-D-erythritol kinase [AP serovar 8]	CUU52089.1 (+1)		31 kDa		0.48		[]	unknown	0	0	0	0	0	0	0.0002594	0
462	TRUE	Empty	hypothetical protein MIDG2331_00724 [AP serovar 8]	CUU52020.1 (+1)		13 kDa		0.48		[]	unknown	0	0	0	0	0	0.0012569	0	0
463	TRUE	Empty	Lactate utilization protein C [AP serovar 8]	CUU51769.1 (+1)		26 kDa		0.48		[]	unknown	0	0	0	0	0	0	0.00031866	0
464	TRUE	Empty	S-adenosylmethionine synthase [AP serovar 8]	CUU52401.1 (+1)		42 kDa		0.48		[]	unknown	0	0	0	0	0.00023933	0	0	0
465	TRUE	Empty	tRNA(5-methylaminomethyl-2-thiouridylate)methyltransferase [AP serovar 8]	CUU51476.1 (+1)		43 kDa		0.48		[]	unknown	0	0	0	0	0	0	0	0.00026579
466	TRUE	Empty	putative glycosyltransferase [AP serovar 8]	CUU53307.1 (+1)		31 kDa		0.61		[]	unknown	0	0	0	0	0	0.00035501	0	0.00039463
467	TRUE	Empty	MTA/SAH nucleosidase [AP serovar 8]	CUU53062.1 (+1)		24 kDa		0.48		[]	unknown	0	0	0	0	0	0	0.00031866	0
468	TRUE	Empty	3-phosphoshikimate 1-carboxyvinyltransferase [AP serovar 8]	CUU52010.1 (+1)		47 kDa		0.48		[]	unknown	0	0	0	0	0	0.00021531	0	0
469	TRUE	Empty	gamma-glutamyl phosphate reductase [AP serovar 8]	CUU53397.1 (+1)		45 kDa		0.0023		B low, C low, D low, E high	unknown	0	0	0	0	0	0	0.00017944	0.00025095
470	TRUE	Empty	30S ribosomal protein S17 [AP serovar 8]	CUU53206.1 (+1)		10 kDa		0.48		[]	unknown	0	0	0	0	0	0.0011073	0	0
471	TRUE	Empty	lipoate-protein ligase B [AP serovar 8]	CUU53019.1 (+1)		25 kDa		0.61		[]	unknown	0	0	0	0	0.00042048	0	0.00033912	0
472	TRUE	Empty	putative thiol:disulfide interchange protein [AP serovar 8]	CUU52934.1 (+1)		20 kDa		0.48		[]	unknown	0	0	0	0	0	0	0	0.0005744
473	TRUE	Empty	deoxyuridinetriphosphatase [AP serovar 8]	CUU53414.1 (+1)		16 kDa		0.48		[]	unknown	0	0	0	0	0	0	0	0.00068472
474	TRUE	Empty	3-oxoacyl-(acyl-carrier-protein) synthase III [AP serovar 8]	CUU52794.1 (+1)		34 kDa		0.48		[]	unknown	0	0	0	0	0	0	0.00035093	0
475	TRUE	Empty	DNA-binding protein H-NS [AP serovar 8]	CUU51773.1 (+1)		15 kDa		0.48		[]	unknown	0	0	0	0	0	0	0.00082143	0
476	TRUE	Empty	60 kD inner-membrane protein [AP serovar 8]	CUU52849.1 (+1)		61 kDa		0.48		[]	unknown	0	0	0	0	0	0.00017161	0	0
477	TRUE	Empty	1-deoxy-D-xylulose 5-phosphate reductoisomerase [AP serovar 8]	CUU51728.1 (+1)		43 kDa		< 0.00010		B low, C low, D high, E low	unknown	0	0	0	0	0.00023147	0.00023488	0	0
478	TRUE	Empty	cold-shock DEAD box protein-A [AP serovar 8]	CUU51847.1 (+1)		46 kDa		0.48		[]	unknown	0	0	0	0	0	0.0002291	0	0
479	TRUE	Empty	glycerol kinase [AP serovar 8]	CUU51697.1 (+1)		56 kDa		0.48		[]	unknown	0	0	0	0	0	0	0.00014697	0
480	TRUE	Empty	spermidine/putrescine transport ATP-binding protein [AP serovar 8]	CUU51598.1 (+1)		42 kDa		0.48		[]	unknown	0	0	0	0	0	0	0.00019927	0
481	TRUE	Empty	5-methyltetrahydropteroyltriglutamate--homocysteine S-methyltransferase [AP]	WP_171823681.1		44 kDa		< 0.00010		B low, C low, D high, E low	unknown	0	0	0	0	0.00023809	0.00024159	0	0
482	TRUE	Empty	putative ATPase [AP serovar 8]	CUU51849.1 (+1)		54 kDa		0.48		[]	unknown	0	0	0	0	0	0	0.00014965	0
483	TRUE	Empty	Smf protein [AP serovar 8]	CUU53135.1 (+1)		43 kDa		0.48		[]	unknown	0	0	0	0	0	0	0.00019252	0
484	TRUE	Empty	hypothetical protein MIDG2331_01796 [AP serovar 8]	CUU53033.1 (+1)		11 kDa		< 0.00010		B low, C low, D high, E low	unknown	0	0	0	0	0.00095483	0.00096889	0	0
485	TRUE	Empty	ribose 5-phosphate isomerase A [AP serovar 8]	CUU52899.1 (+1)		23 kDa		0.48		[]	unknown	0	0	0	0	0	0	0.00033757	0
486	TRUE	Empty	delta-aminolevulinic acid dehydratase [AP serovar 8]	CUU53433.1 (+1)		38 kDa		0.48		[]	unknown	0	0	0	0	0	0	0.00021808	0
487	TRUE	Empty	menaquinone biosynthesis protein [AP serovar 8]	CUU53187.1 (+1)		63 kDa		< 0.00010		B low, C low, D high, E low	unknown	0	0	0	0	0.00016138	0.00016376	0	0
488	TRUE	Empty	putative ADP-ribose pyrophosphatase [AP serovar 8]	CUU53389.1 (+1)		23 kDa		0.037		B low, C low, D low, E high	unknown	0	0	0	0	0	0	0.00035714	0.00074922
489	TRUE	Empty	molybdenum cofactor biosynthesis protein C [AP serovar 8]	CUU52002.1 (+1)		17 kDa		0.48		[]	unknown	0	0	0	0	0	0	0.0004679	0
490	TRUE	Empty	dihydroxyacetone kinase [AP serovar 8]	CUU51401.1 (+1)		38 kDa		0.48		[]	unknown	0	0	0	0	0	0.00026127	0	0
491	TRUE	Empty	opacity associated protein A [AP serovar 8]	CUU52824.1 (+1)		50 kDa		0.48		[]	unknown	0	0	0	0	0	0.00020089	0	0
492	TRUE	Empty	oxidoreductase [AP]	WP_005598190.1 (+1)		37 kDa		0.48		[]	unknown	0	0	0	0	0	0.00027932	0	0
493	TRUE	Empty	alcohol dehydrogenase [AP serovar 8]	CUU53405.1 (+1)		37 kDa		0.48		[]	unknown	0	0	0	0	0	0	0.00021183	0
494	TRUE	Empty	tRNA pseudouridine synthase D [AP serovar 8]	CUU53372.1 (+1)		38 kDa		0.48		[]	unknown	0	0	0	0	0.000272	0	0	0
495	TRUE	Empty	GTP-binding protein [AP serovar 8]	CUU51831.1 (+1)		35 kDa		0.48		[]	unknown	0	0	0	0	0	0.00045895	0	0
496	TRUE	Empty	putative lipoprotein YceB [AP serovar 8]	CUU52036.1 (+1)		22 kDa		0.48		[]	unknown	0	0	0	0	0	0	0	0.00054417
497	TRUE	Empty	transformation locus protein OrfG-like protein [AP serovar 8]	CUU51467.1 (+1)		22 kDa		0.48		[]	unknown	0	0	0	0	0	0	0.0003715	0
498	TRUE	Empty	UDP-N-acetylmuramoylalanine--D-glutamate ligase [AP serovar 8]	CUU51335.1 (+1)		47 kDa		0.48		[]	unknown	0	0	0	0	0	0	0.00016956	0
499	TRUE	Empty	putative ProP effector [AP serovar 8]	CUU51437.1 (+1)		20 kDa		0.48		[]	unknown	0	0	0	0	0	0	0.0004062	0
500	TRUE	Empty	outer membrane protein ompW precursor [AP serovar 8]	CUU52407.1 (+1)		23 kDa		0.48		[]	unknown	0.0016694	0	0	0	0	0	0	0
501	TRUE	Empty	phosphoribosylformylglycinamidine synthase [AP serovar 8]	CUU53106.1 (+1)		143 kDa		0.48		[]	unknown	0	0	0	0	0	0	5.6956e-05	0
502	TRUE	Empty	glycosyltransferase [AP serovar 8]	CUU52885.1 (+2)		40 kDa		0.48		[]	unknown	0	0	0	0	0	0	0.00021183	0
